# Supplementary material for: NAPSB as a predictive marker for prognosis and therapy associated with an immuno-hot tumor microenvironment in hepatocellular carcinoma
Source: BMC Gastroenterol. 2022 Aug 20;22:392. doi: 10.1186/s12876-022-02475-8 (PMC9392949; doi:10.1186/s12876-022-02475-8)
Supplement: Supplementary file 1 — Additional file 1. Supplementary Tables 1-4 and 7-15. Table S1. 50 immunomodulators. Table S2. Effector genes of TIICs. Table S3. Gene sets of therapeutic signatures. Table S4. Gene sets of cell death signatures. Table S7. Co-Expressed genes of NAPSB. Table S8. Upregulated expressed genes between NAPSB subgroups. Table S9. Common genes of co-expressed genes and upregulated DEGs. Table S10. Functional annotation and pathway analysis for common genes (Gene Ontology-Biological process). Table S11. Functional annotation and pathway analysis for common genes (KEGG pathways). [file 12876_2022_2475_MOESM1_ESM.xlsx]

## Sheet: Table S1
Table S1. 50 immunomodulators.
type	gene
MHC	B2M
MHC	HLA-A
MHC	HLA-B
MHC	HLA-C
MHC	HLA-DMA
MHC	HLA-DMB
MHC	HLA-DOA
MHC	HLA-DOB
MHC	HLA-DPA1
MHC	HLA-DPB1
MHC	HLA-DQA1
MHC	HLA-DQA2
MHC	HLA-DQB1
MHC	HLA-DRA
MHC	HLA-DRB1
MHC	HLA-E
MHC	HLA-F
MHC	HLA-G
MHC	TAP1
MHC	TAP2
immunostimulators	CD27
immunostimulators	CD28
immunostimulators	CD40LG
immunostimulators	CD70
immunostimulators	CD80
immunostimulators	CD86
immunostimulators	ICOS
immunostimulators	TNFRSF18
immunostimulators	TNFRSF4
immunostimulators	TNFRSF9
immunostimulators	TNFSF13
immunostimulators	TNFSF13B
immunostimulators	TNFSF15
immunostimulators	TNFSF18
Chemokines	CCL2
Chemokines	CCL3
Chemokines	CCL4
Chemokines	CCL5
Chemokines	CCL19
Chemokines	CCL20
Chemokines	CCL21
Chemokines	CXCL11
Chemokines	CXCL12
Chemokines	CXCL13
Receptors	CCR1
Receptors	CCR2
Receptors	CCR5
Receptors	CCR6
Receptors	CXCR3
Receptors	CXCR4

## Sheet: Table S2
Table S2. Effector genes of TIICs.
ID	TILs.type
CCL5	CD8_T_cell
CD8A	CD8_T_cell
CD8B	CD8_T_cell
CXCL10	CD8_T_cell
CXCR3	CD8_T_cell
FLT3LG	CD8_T_cell
GZMA	CD8_T_cell
GZMB	CD8_T_cell
GZMM	CD8_T_cell
IFNG	CD8_T_cell
PRF1	CD8_T_cell
TBX21	CD8_T_cell
CXCL13	CD4_T_cell
FOXP3	CD4_T_cell
GATA3	CD4_T_cell
SELL	CD4_T_cell
STAT4	CD4_T_cell
CCR9	B_cell
CD19	B_cell
CD72	B_cell
COCH	B_cell
CR2	B_cell
DTNB	B_cell
FCRL2	B_cell
GLDC	B_cell
GNG7	B_cell
HLA-DOB	B_cell
HLA-DQA1	B_cell
C1QB	NK_cell
CRTAM	NK_cell
IL7R	NK_cell
NCR1	NK_cell
PRR5L	NK_cell
SPON2	NK_cell
FGL2	Dendritic_cell
IL21R	Dendritic_cell
LILRB4	Dendritic_cell
SIGLEC1	Dendritic_cell
SLAMF8	Dendritic_cell
SLC15A3	Dendritic_cell
C1QA	Macrophage
CLEC5A	Macrophage
CSF1R	Macrophage
CYBB	Macrophage
LILRA2	Macrophage
MARCO	Macrophage
MMP8	Macrophage
MS4A6A	Macrophage

## Sheet: Table S3
Table S3. Gene sets of therapeutic signatures.
Pathway	Description	Genes
IFN-γ_signature	Anticancer_immunotherapy	TIGIT, CD27, CD8A, PDCD1LG2, LAG3, CD274, CXCR6, CMKLR1, NKG7, CCL5, PSMB10, IDO1, CXCL9, HLA-DQA1, CD276, STAT1, HLA-DRB1, HLA-E
APM_signal	Anticancer_immunotherapy	B2M, HLA-A, HLA-B, HLA-C, TAP1, TAP2
Base_excision_repair	Anticancer_immunotherapy	FEN1, LIG1, NEIL3, PARP1, PARP2, PCNA, POLE, POLE2, UNG
Cell_cycle	Anticancer_immunotherapy	BUB1, BUB1B, CCNA2, CCNB2, CCNE1, CCNE2, CDC20, CDC25A, CDC25C, CDC6, CDK1, CDK2, CDKN2A, DBF4, E2F1, E2F2, ESPL1, MAD2L1, MAD2L2, MCM2, MCM4, MCM6, MCM7, ORC1, ORC6, PCNA, PLK1, SKP2, SMC3, TFDP1, TTK, YWHAB
DNA_replication	Anticancer_immunotherapy	DNA2, FEN1, LIG1, MCM2, MCM4, MCM6, MCM7, PCNA, POLA2, POLE, POLE2, PRIM1, PRIM2, RFC2, RFC3, RFC4, RFC5, RNASEH2A, RPA1, RPA3
Fanconi_anemia_pathway	Anticancer_immunotherapy	BLM, BRCA1, BRCA2, BRIP1, EME1, ERCC4, FANCA, FANCB, FANCD2, FANCI, PALB2, RAD51, RAD51C, RMI1, RMI2, RPA1, RPA3, TOP3A, UBE2T
Homologous_recombination	Anticancer_immunotherapy	BLM, BRCA2, EME1, RAD51, RAD51C, RAD54L, RPA1, RPA3, TOP3A, XRCC2, XRCC3
MicroRNAs_in_cancer	Anticancer_immunotherapy	BRCA1, CCNE1, CCNE2, CDC25A, CDC25C, CDCA5, CDKN2A, DNMT1, E2F1, E2F2, EZH2, KIF23, STMN1, TRIM71
Mismatch_repair	Anticancer_immunotherapy	EXO1, LIG1, PCNA, RFC2, RFC3, RFC4, RFC5, RPA1, RPA3
Nucleotide_excision_repair	Anticancer_immunotherapy	CETN2, ERCC4, LIG1, PCNA, POLE, POLE2, RFC2, RFC3, RFC4, RFC5, RPA1, RPA3
Oocyte_meiosis	Anticancer_immunotherapy	AURKA, BUB1, CCNB2, CCNE1, CCNE2, CDC20, CDC25C, CDK1, CDK2, ESPL1, FBXO5, MAD2L1, MAD2L2, PLK1, SGOL1, SMC3, YWHAB
p53_signaling_pathway	Anticancer_immunotherapy	CCNB2, CCNE1, CCNE2, CDK1, CDK2, CDKN2A, GTSE1, PPM1D, RFWD2, RRM2
Progesterone-mediated_oocyte_maturation	Anticancer_immunotherapy	BUB1, CCNA2, CCNB2, CDC25A, CDC25C, CDK1, CDK2, MAD2L1, MAD2L2, PLK1
Proteasome	Anticancer_immunotherapy	IFNG, PSMA4, PSMB2, PSMB4, PSMC4, PSMD4, PSMD7
Pyrimidine_metabolism	Anticancer_immunotherapy	CTPS1, DTYMK, POLA2, POLE, POLE2, PRIM1, PRIM2, RRM2, TYMS
Spliceosome	Anticancer_immunotherapy	HNRNPM, LSM3, LSM4, LSM5, MAGOHB, PRPF19, SF3B2, SF3B3, SF3B4, SNRNP40, SNRPA1, SNRPC, USP39, WBP11
Systemic_lupus_erythematosus	Anticancer_immunotherapy	H2AFV, H2AFZ, HIST1H2AB, HIST1H2AG, HIST1H2AH, HIST1H2AI, HIST1H2AM, HIST1H2BC, HIST1H2BD, HIST1H2BF, HIST1H2BJ, HIST1H2BK, HIST1H2BL, HIST1H2BN, HIST1H2BO, HIST1H3B, HIST1H3D, HIST1H3H, HIST1H4A, HIST1H4B, HIST2H2AB, HIST2H2AC, HIST2H2BE, HIST2H2BF, HIST
Viral_carcinogenesis	Anticancer_immunotherapy	CCNA2, CCNE1, CCNE2, CDC20, CDK1, CDK2, CDKN2A, CREB3L4, GTF2E1, HIST1H2BC, HIST1H2BD, HIST1H2BF, HIST1H2BJ, HIST1H2BK, HIST1H2BL, HIST1H2BN, HIST1H2BO, HIST1H4A, HIST1H4B, HIST2H2BE, HIST2H2BF, SKP2, YWHAB
EGFR_ligands	Anti-EGFR_therapy	EGFR, AREG, AREGB, EREG, HBEGF, TGFA
FGFR3-coexpressed_genes	Anti-FGFR3_therapy	FGFR3, TP63, IRS1, SEMA4B, PTPN13, TMPRSS4
PPARG_network	Anti-PPARG_therapy	PPARG,IGFBP3,GDF15,MYH14,IHH,OCLN,AQP3,SCNN1G,PLIN5,KRT19,GPT,CYP4B1,UGT1A7,DGAT2,KRT20,SNCG,GSTA1,ACADL,BDH1,HMGCS2,LIPE
β-catenin_network	Oncogenic_pathway_inhibit_CD8_T_cell_infiltration	LRP6, DVL1, AXIN2, CTNNB1, GLUL, MYC
IDH1	Oncogenic_pathway_inhibit_CD8_T_cell_infiltration	IDH1
KDM6B	Oncogenic_pathway_inhibit_CD8_T_cell_infiltration	KDM6B
VEGFA	Oncogenic_pathway_inhibit_CD8_T_cell_infiltration	VEGFA
Hypoxia	Radiotherapy	CAV1, COL5A1, ITGA5, P4HA2, SLC16A1, TGFBI, DPYSL2, SRPX, TRAM2, SYDE1, LRP1, PDLIM2, SAV1, AHNAK2, CAD, CYP1B1, DAAM1, DSC2, SLC2A3, FUT11, GLG1, GULP1, LDLR, THBS4
Cell_cycle	Radiotherapy	ABL1, ANAPC1, ANAPC10, ANAPC11, ANAPC13, ANAPC2, ANAPC4, ANAPC5, ANAPC7, ATM, ATR, BUB1, BUB1B, BUB3, CCNA1, CCNA2, CCNB1, CCNB2, CCNB3, CCND1, CCND2, CCND3, CCNE1, CCNE2, CCNH, CDC14A, CDC14B, CDC16, CDC20, CDC23, CDC25A, CDC25B, CDC25C, CDC26, CDC27, CD
DNA_replication	Radiotherapy	DNA2, FEN1, LIG1, MCM2, MCM3, MCM4, MCM5, MCM6, MCM7, PCNA, POLA1, POLA2, POLD1, POLD2, POLD3, POLD4, POLE, POLE2, POLE3, POLE4, PRIM1, PRIM2, RFC1, RFC2, RFC3, RFC4, RFC5, RNASEH1, RNASEH2A, RNASEH2B, RNASEH2C, RPA1, RPA2, RPA3, RPA4, SSBP1

## Sheet: Table S4
Table S4. Gene sets of cell death signatures.
Pyroptosis	Apoptosis	Necroptosis	Autophagy	Ferroptosis
AIM2	TP53	RIPK1	ATG10	ACSL4
CASP1	TP53INP1	RIPK3	ATG12	AKR1C1
CASP3	TP53BP1	MLKL	ATG13	AKR1C2
CASP4	CDKN2A	TLR2	ATG14	AKR1C3
CASP5	CDKN1A	TLR3	ATG16L1	ALOX15
CASP6	CDKN1B	TLR4	ATG16L2	ALOX5
CASP8	MDM2	TNFRSF1A	ATG2A	ALOX12
CASP9	BAX	PGAM5	ATG2B	ATP5MC3
ELANE	CCDN1	ZBP1	ATG3	CARS
GPX4	BCL2	NR2C2	ATG4A	CBS
GSDMA		HMGB1	ATG4B	CD44
GSDMB		CXCL1	ATG4C	CHAC1
GSDMC		USP22	ATG4D	CISD1
GSDMD		TRAF2	ATG5	CS
GSDME		ALDH2	ATG7	DPP4
IL18		EZH2	ATG9A	FANCD2
IL1B		NDRG2	ATG9B	GCLC
IL6				GCLM
NLRC4				GLS2
NLRP1				GPX4
NLRP2				GSS
NLRP3				HMGCR
NLRP7				HSPB1
NOD1				CRYAB
NOD2				LPCAT3
PJVK				MT1G
PRKACA				NCOA4
PYCARD				PTGS2
SCAF11				RPL8
TIRAP				SAT1
TNF				SLC7A11
				FDFT1
				TFRC
				TP53
				EMC2
				AIFM2
				PHKG2
				HSBP1
				ACO1
				FTH1
				STEAP3
				NFS1
				ACSL3
				ACACA
				PEBP1
				ZEB1
				SQLE
				FADS2
				NFE2L2
				KEAP1
				NQO1
				NOX1
				ABCC1
				SLC1A5
				GOT1
				G6PD
				PGD
				IREB2
				HMOX1
				ACSF2

## Sheet: Table S7
Table S7. Co-Expressed genes of NAPSB.
gene	mRNAs	cor	p.value
NAPSB	CD48	0.812999	3.22155e-88
NAPSB	SASH3	0.807122	5.22921e-86
NAPSB	COTL1	0.800577	1.23648e-83
NAPSB	CORO1A	0.796659	2.95819e-82
NAPSB	GPR132	0.795612	6.82897e-82
NAPSB	CD37	0.792791	6.35443e-81
NAPSB	GPSM3	0.790518	3.73714e-80
NAPSB	HCLS1	0.790199	4.78393e-80
NAPSB	ABI3	0.781942	2.46874e-77
NAPSB	SELPLG	0.781823	2.69556e-77
NAPSB	SNX20	0.778295	3.57083e-76
NAPSB	IKZF1	0.776942	9.5002e-76
NAPSB	RAC2	0.776721	1.11465e-75
NAPSB	RUNX3	0.776652	1.17109e-75
NAPSB	ARHGDIB	0.775448	2.77775e-75
NAPSB	IL16	0.773634	1.00982e-74
NAPSB	MYO1F	0.769559	1.75822e-73
NAPSB	SCIMP	0.768895	2.78664e-73
NAPSB	PARVG	0.766812	1.16786e-72
NAPSB	SPN	0.766684	1.27472e-72
NAPSB	EVI2B	0.765648	2.58448e-72
NAPSB	HLA-DQA1	0.759276	1.84404e-70
NAPSB	BIN2	0.758831	2.47059e-70
NAPSB	TAGAP	0.758334	3.42503e-70
NAPSB	PLCB2	0.7583	3.50225e-70
NAPSB	CCR5	0.757242	6.99899e-70
NAPSB	GPR65	0.756371	1.23497e-69
NAPSB	CD5	0.755479	2.20158e-69
NAPSB	MAP4K1	0.754686	3.67581e-69
NAPSB	PIK3CD	0.754606	3.86953e-69
NAPSB	LCP2	0.753218	9.43688e-69
NAPSB	ARHGAP30	0.752812	1.22345e-68
NAPSB	CD6	0.752574	1.42416e-68
NAPSB	S1PR4	0.750509	5.28757e-68
NAPSB	NCKAP1L	0.750384	5.72215e-68
NAPSB	CD53	0.750363	5.79814e-68
NAPSB	CD3E	0.749417	1.0528e-67
NAPSB	LY86	0.749093	1.29035e-67
NAPSB	VAV1	0.748886	1.4686e-67
NAPSB	TMC8	0.747872	2.77081e-67
NAPSB	RASAL3	0.747228	4.13945e-67
NAPSB	LCK	0.745109	1.53656e-66
NAPSB	CD2	0.743172	5.04244e-66
NAPSB	FERMT3	0.741819	1.14879e-65
NAPSB	HLA-DOA	0.74076	2.18028e-65
NAPSB	DAPP1	0.739741	4.02933e-65
NAPSB	ARHGAP25	0.738156	1.04051e-64
NAPSB	RCSD1	0.737971	1.16184e-64
NAPSB	FAM26F	0.737556	1.48757e-64
NAPSB	FAM78A	0.737424	1.60961e-64
NAPSB	CD52	0.736286	3.15976e-64
NAPSB	WAS	0.736285	3.16266e-64
NAPSB	AOAH	0.73364	1.49747e-63
NAPSB	JAK3	0.732247	3.37151e-63
NAPSB	FGL2	0.731562	5.01503e-63
NAPSB	TRAF3IP3	0.731195	6.20299e-63
NAPSB	C1ORF162	0.730384	9.90327e-63
NAPSB	CD86	0.73013	1.14592e-62
NAPSB	DOCK2	0.729832	1.36025e-62
NAPSB	HCK	0.728585	2.77856e-62
NAPSB	THEMIS2	0.727756	4.45837e-62
NAPSB	CERKL	0.727744	4.48829e-62
NAPSB	CD247	0.7275	5.15667e-62
NAPSB	TNFAIP8L2	0.72665	8.35324e-62
NAPSB	SLA	0.726571	8.73457e-62
NAPSB	C16ORF54	0.726347	9.91754e-62
NAPSB	LST1	0.725816	1.33827e-61
NAPSB	WDFY4	0.725485	1.61299e-61
NAPSB	ARHGAP9	0.725483	1.61465e-61
NAPSB	CXCR3	0.725303	1.78754e-61
NAPSB	HAPLN3	0.723617	4.60129e-61
NAPSB	EVI2A	0.723137	6.01754e-61
NAPSB	CCR7	0.723034	6.37148e-61
NAPSB	APOBEC3C	0.722891	6.89979e-61
NAPSB	FCMR	0.722698	7.68484e-61
NAPSB	HLA-DPB1	0.722536	8.40985e-61
NAPSB	FYB1	0.722526	8.45288e-61
NAPSB	INPP5D	0.722466	8.73952e-61
NAPSB	SIGLEC10	0.722369	9.22557e-61
NAPSB	CSF2RB	0.721967	1.1535e-60
NAPSB	LAPTM5	0.721085	1.87916e-60
NAPSB	BTK	0.71982	3.77509e-60
NAPSB	SPI1	0.719727	3.97267e-60
NAPSB	PTPN7	0.719395	4.76585e-60
NAPSB	GAB3	0.719063	5.71852e-60
NAPSB	SIT1	0.717973	1.03757e-59
NAPSB	SEMA4D	0.717704	1.20145e-59
NAPSB	PIK3R5	0.715519	3.92483e-59
NAPSB	TESPA1	0.714118	8.34059e-59
NAPSB	ACAP1	0.713689	1.04962e-58
NAPSB	ARHGAP15	0.712614	1.86335e-58
NAPSB	GLIPR2	0.712234	2.28043e-58
NAPSB	CD180	0.71214	2.39825e-58
NAPSB	SLAMF1	0.711719	2.99959e-58
NAPSB	P2RY13	0.711458	3.44409e-58
NAPSB	RNASE6	0.711292	3.76101e-58
NAPSB	HVCN1	0.711077	4.21502e-58
NAPSB	MNDA	0.710962	4.47868e-58
NAPSB	CYTIP	0.710942	4.52686e-58
NAPSB	GNGT2	0.710352	6.18241e-58
NAPSB	MS4A6A	0.710014	7.38811e-58
NAPSB	IL12RB1	0.709761	8.44048e-58
NAPSB	LY9	0.708981	1.2719e-57
NAPSB	GNG2	0.708787	1.4081e-57
NAPSB	WIPF1	0.708577	1.57128e-57
NAPSB	LILRB1	0.708415	1.71042e-57
NAPSB	SLA2	0.707479	2.78931e-57
NAPSB	FMNL1	0.707138	3.3304e-57
NAPSB	UBASH3A	0.705661	7.16668e-57
NAPSB	IL10RA	0.70549	7.83285e-57
NAPSB	RASGRP1	0.705129	9.43692e-57
NAPSB	DEF6	0.704875	1.0757e-56
NAPSB	FGD3	0.704767	1.1374e-56
NAPSB	PLD4	0.704711	1.17073e-56
NAPSB	SLAMF6	0.703771	1.8982e-56
NAPSB	MYO1G	0.703736	1.93276e-56
NAPSB	NLRC3	0.703663	2.00623e-56
NAPSB	MPEG1	0.703387	2.31097e-56
NAPSB	LILRA4	0.701552	5.89671e-56
NAPSB	SYK	0.700961	7.95956e-56
NAPSB	IL18BP	0.700837	8.47541e-56
NAPSB	ATP2A3	0.700779	8.73053e-56
NAPSB	GZMK	0.700697	9.0974e-56
NAPSB	APOBEC3G	0.70059	9.60617e-56
NAPSB	UCP2	0.700547	9.81723e-56
NAPSB	GIMAP4	0.70027	1.12954e-55
NAPSB	AXL	0.700042	1.26741e-55
NAPSB	TNFSF13B	0.699272	1.86853e-55
NAPSB	LSP1	0.698703	2.48782e-55
NAPSB	ITGB2	0.698559	2.67422e-55
NAPSB	CD96	0.69738	4.82791e-55
NAPSB	CD300LF	0.69667	6.88133e-55
NAPSB	PTPRC	0.696343	8.09921e-55
NAPSB	SELL	0.694958	1.60937e-54
NAPSB	CD27	0.694118	2.43737e-54
NAPSB	SLAMF7	0.693527	3.26135e-54
NAPSB	LYL1	0.69316	3.90548e-54
NAPSB	GMFG	0.692908	4.42004e-54
NAPSB	DPEP2	0.691986	6.94132e-54
NAPSB	DOK2	0.691937	7.10769e-54
NAPSB	PRKCB	0.690272	1.59942e-53
NAPSB	GIMAP1	0.68942	2.41727e-53
NAPSB	FGD2	0.688702	3.41875e-53
NAPSB	PTAFR	0.688095	4.57831e-53
NAPSB	POU2F2	0.688077	4.61806e-53
NAPSB	ICAM3	0.686758	8.69776e-53
NAPSB	CD1C	0.685881	1.32232e-52
NAPSB	NCF1	0.685858	1.33675e-52
NAPSB	DOK3	0.685848	1.34297e-52
NAPSB	CYBB	0.68562	1.49744e-52
NAPSB	CLEC4A	0.68539	1.67072e-52
NAPSB	NFAM1	0.683903	3.38281e-52
NAPSB	CSF1R	0.680969	1.34362e-51
NAPSB	JCHAIN	0.680922	1.37352e-51
NAPSB	LPXN	0.680452	1.71108e-51
NAPSB	HLA-DMB	0.680392	1.75917e-51
NAPSB	CARMIL2	0.680254	1.87621e-51
NAPSB	IKZF3	0.680243	1.88647e-51
NAPSB	CLEC9A	0.67996	2.15143e-51
NAPSB	ASB2	0.679665	2.46872e-51
NAPSB	CLEC10A	0.679348	2.86031e-51
NAPSB	PLEKHO1	0.678944	3.45044e-51
NAPSB	PSTPIP1	0.678873	3.56538e-51
NAPSB	XCR1	0.6785	4.23846e-51
NAPSB	SPOCK2	0.678454	4.32895e-51
NAPSB	TMEM173	0.678161	4.95874e-51
NAPSB	CD3G	0.678063	5.1877e-51
NAPSB	GAPT	0.677955	5.45286e-51
NAPSB	APOBR	0.677801	5.85537e-51
NAPSB	DOK1	0.677522	6.65889e-51
NAPSB	LBH	0.676393	1.11919e-50
NAPSB	NLRP3	0.676136	1.25932e-50
NAPSB	SEMA4A	0.676084	1.2896e-50
NAPSB	HACD4	0.675126	1.99936e-50
NAPSB	ALOX5AP	0.674772	2.35039e-50
NAPSB	CXCR6	0.674403	2.78031e-50
NAPSB	SLAMF8	0.674292	2.92483e-50
NAPSB	CD72	0.673791	3.67392e-50
NAPSB	NCR3	0.673637	3.93944e-50
NAPSB	HLA-DRA	0.672978	5.31266e-50
NAPSB	SH2D1A	0.672785	5.79697e-50
NAPSB	CRIP1	0.672594	6.32012e-50
NAPSB	CD300A	0.672395	6.91459e-50
NAPSB	CXORF21	0.671736	9.31162e-50
NAPSB	CCL5	0.671648	9.68575e-50
NAPSB	RASSF2	0.671589	9.94556e-50
NAPSB	FPR3	0.671351	1.1074e-49
NAPSB	ZAP70	0.671192	1.18911e-49
NAPSB	RHOH	0.671153	1.21047e-49
NAPSB	TBXAS1	0.670787	1.42678e-49
NAPSB	CMKLR1	0.670725	1.46701e-49
NAPSB	CD69	0.670647	1.5196e-49
NAPSB	EBI3	0.670152	1.8967e-49
NAPSB	RAB33A	0.670078	1.96113e-49
NAPSB	PLEKHO2	0.670055	1.98117e-49
NAPSB	CLEC7A	0.669652	2.37192e-49
NAPSB	IGSF6	0.669138	2.98453e-49
NAPSB	SAMSN1	0.668802	3.46627e-49
NAPSB	MILR1	0.668365	4.2118e-49
NAPSB	SLC9A9	0.667674	5.72548e-49
NAPSB	TNFSF8	0.667601	5.91337e-49
NAPSB	LTA	0.667549	6.0518e-49
NAPSB	CARD11	0.667445	6.33641e-49
NAPSB	NCF4	0.66713	7.28386e-49
NAPSB	NRROS	0.665565	1.45331e-48
NAPSB	IL21R	0.665435	1.5388e-48
NAPSB	PTPN22	0.665265	1.65871e-48
NAPSB	SIRPG	0.665171	1.72863e-48
NAPSB	CST7	0.664821	2.01523e-48
NAPSB	IL7R	0.664692	2.13303e-48
NAPSB	CD226	0.664421	2.40226e-48
NAPSB	CLEC12A	0.664076	2.79388e-48
NAPSB	ITK	0.66407	2.80086e-48
NAPSB	CELF2	0.663957	2.94237e-48
NAPSB	PRDM1	0.663548	3.51839e-48
NAPSB	GCSAM	0.663462	3.65365e-48
NAPSB	SLC7A7	0.663356	3.82509e-48
NAPSB	IPCEF1	0.663256	3.99603e-48
NAPSB	HLA-DQB1	0.663121	4.23781e-48
NAPSB	TBX21	0.662541	5.45731e-48
NAPSB	SH2D2A	0.662121	6.54938e-48
NAPSB	MFNG	0.662091	6.63349e-48
NAPSB	RGS18	0.661697	7.87228e-48
NAPSB	IL2RB	0.661498	8.58137e-48
NAPSB	GPR18	0.661228	9.64315e-48
NAPSB	PLEK	0.661175	9.86867e-48
NAPSB	CXCR4	0.660619	1.25503e-47
NAPSB	AIF1	0.65892	2.60608e-47
NAPSB	IL2RG	0.65878	2.76761e-47
NAPSB	CYTH4	0.658526	3.08645e-47
NAPSB	LILRA1	0.657984	3.89178e-47
NAPSB	SRGN	0.656903	6.17023e-47
NAPSB	HLA-DPA1	0.655649	1.05093e-46
NAPSB	TMEM71	0.655606	1.06991e-46
NAPSB	CCR2	0.654165	1.96666e-46
NAPSB	SIGLEC7	0.652798	3.492e-46
NAPSB	IL18	0.65213	4.61933e-46
NAPSB	CD79A	0.652077	4.72276e-46
NAPSB	HLA-DRB1	0.651963	4.953e-46
NAPSB	ARL4C	0.651895	5.09591e-46
NAPSB	PRAM1	0.651877	5.13288e-46
NAPSB	LTB	0.651823	5.25152e-46
NAPSB	ZNF831	0.651173	6.88648e-46
NAPSB	PILRA	0.650585	8.79302e-46
NAPSB	C1QC	0.65003	1.10718e-45
NAPSB	GNB4	0.648926	1.74832e-45
NAPSB	CD300C	0.648077	2.48043e-45
NAPSB	KLHL6	0.647893	2.67594e-45
NAPSB	ICOS	0.647715	2.87921e-45
NAPSB	TNFRSF8	0.64672	4.33026e-45
NAPSB	RGS10	0.646304	5.13361e-45
NAPSB	LILRB2	0.645392	7.45015e-45
NAPSB	CD8A	0.645215	8.00732e-45
NAPSB	GPR171	0.645192	8.08154e-45
NAPSB	HAVCR2	0.644863	9.23807e-45
NAPSB	PRKCQ	0.644568	1.04178e-44
NAPSB	IL24	0.644509	1.06686e-44
NAPSB	KCTD12	0.644263	1.17923e-44
NAPSB	FLI1	0.64391	1.36065e-44
NAPSB	C11ORF21	0.643895	1.36886e-44
NAPSB	LGALS9	0.643869	1.38319e-44
NAPSB	PYHIN1	0.643667	1.50098e-44
NAPSB	FPR1	0.643278	1.75682e-44
NAPSB	GZMA	0.642799	2.13169e-44
NAPSB	CD84	0.642742	2.18196e-44
NAPSB	TYROBP	0.641248	3.98001e-44
NAPSB	STAP1	0.640535	5.29518e-44
NAPSB	EMB	0.640166	6.13649e-44
NAPSB	CD79B	0.639888	6.8582e-44
NAPSB	LIMD2	0.639534	7.89933e-44
NAPSB	PRKCH	0.638219	1.33237e-43
NAPSB	BCL11B	0.638141	1.37449e-43
NAPSB	C1QB	0.638061	1.41855e-43
NAPSB	DUSP2	0.637548	1.73871e-43
NAPSB	GPR68	0.636865	2.27713e-43
NAPSB	LILRB4	0.635268	4.27026e-43
NAPSB	LGALS2	0.634948	4.84007e-43
NAPSB	P2RY10	0.633979	7.07347e-43
NAPSB	CD33	0.633134	9.83246e-43
NAPSB	CD40LG	0.632886	1.08315e-42
NAPSB	CLECL1	0.632835	1.10468e-42
NAPSB	TFEC	0.631587	1.79319e-42
NAPSB	ZBP1	0.630833	2.40021e-42
NAPSB	THEMIS	0.630368	2.87095e-42
NAPSB	CFP	0.628822	5.20239e-42
NAPSB	CIITA	0.626512	1.25626e-41
NAPSB	TIGIT	0.626321	1.35075e-41
NAPSB	MS4A7	0.625832	1.62622e-41
NAPSB	TLR7	0.625552	1.80797e-41
NAPSB	C1ORF54	0.62554	1.81635e-41
NAPSB	STK17B	0.625388	1.92413e-41
NAPSB	GMIP	0.624027	3.21596e-41
NAPSB	FGR	0.623922	3.34614e-41
NAPSB	SDC3	0.622764	5.16998e-41
NAPSB	TIFAB	0.621178	9.35357e-41
NAPSB	LRRK1	0.620885	1.0432e-40
NAPSB	FMNL3	0.620836	1.06263e-40
NAPSB	SYTL3	0.62066	1.13446e-40
NAPSB	KLRB1	0.620222	1.33527e-40
NAPSB	CALHM2	0.620107	1.39324e-40
NAPSB	LXN	0.619889	1.5112e-40
NAPSB	PDE6G	0.619246	1.91746e-40
NAPSB	GPR183	0.618361	2.65978e-40
NAPSB	SIGLEC9	0.618268	2.75191e-40
NAPSB	ARL11	0.618194	2.82805e-40
NAPSB	CEACAM4	0.617774	3.30193e-40
NAPSB	GIMAP6	0.617205	4.07108e-40
NAPSB	GZMM	0.616756	4.80136e-40
NAPSB	DOCK8	0.616457	5.35721e-40
NAPSB	GSTP1	0.61644	5.39059e-40
NAPSB	STK10	0.615676	7.13029e-40
NAPSB	C3AR1	0.615473	7.67749e-40
NAPSB	GNA15	0.615293	8.20039e-40
NAPSB	C1QA	0.615014	9.07899e-40
NAPSB	RGL4	0.614542	1.07822e-39
NAPSB	CD3D	0.61344	1.60882e-39
NAPSB	CD1E	0.612302	2.42835e-39
NAPSB	DGKA	0.612159	2.55766e-39
NAPSB	TMSB4X	0.61207	2.64109e-39
NAPSB	SIGLEC8	0.611797	2.91404e-39
NAPSB	KCNK6	0.611486	3.2593e-39
NAPSB	LCP1	0.611276	3.51549e-39
NAPSB	OSCAR	0.610133	5.29889e-39
NAPSB	CD4	0.609127	7.59475e-39
NAPSB	EMP3	0.608936	8.13169e-39
NAPSB	S100A4	0.608693	8.86542e-39
NAPSB	CRTAM	0.608649	9.00655e-39
NAPSB	CTSW	0.608574	9.24902e-39
NAPSB	SLC8A1	0.607487	1.3615e-38
NAPSB	CCR4	0.607453	1.37794e-38
NAPSB	PRF1	0.607355	1.42713e-38
NAPSB	CD22	0.606601	1.86409e-38
NAPSB	TSPAN32	0.605525	2.72588e-38
NAPSB	MS4A1	0.604042	4.59107e-38
NAPSB	CAMK4	0.60279	7.11436e-38
NAPSB	VIM	0.602769	7.16776e-38
NAPSB	SLFN12L	0.602691	7.36404e-38
NAPSB	PTPN6	0.602615	7.56306e-38
NAPSB	ADAMDEC1	0.601787	1.0092e-37
NAPSB	CCL4	0.601634	1.06437e-37
NAPSB	HCST	0.601497	1.11624e-37
NAPSB	TNFRSF13B	0.601449	1.13505e-37
NAPSB	EOMES	0.601312	1.19037e-37
NAPSB	GBP5	0.601274	1.20607e-37
NAPSB	SNAI3	0.601134	1.2662e-37
NAPSB	SYT11	0.600894	1.37631e-37
NAPSB	ITGA4	0.60069	1.47681e-37
NAPSB	PTGIR	0.60069	1.47698e-37
NAPSB	RAB31	0.600448	1.60636e-37
NAPSB	RUBCNL	0.600364	1.65363e-37
NAPSB	LILRA5	0.598975	2.67177e-37
NAPSB	ITGAX	0.59835	3.31246e-37
NAPSB	BTLA	0.598011	3.72167e-37
NAPSB	CYSLTR1	0.597932	3.82368e-37
NAPSB	IFI16	0.597837	3.951e-37
NAPSB	TLR8	0.597446	4.51698e-37
NAPSB	CLEC2B	0.596981	5.29567e-37
NAPSB	AKNA	0.59583	7.84507e-37
NAPSB	IGLL5	0.5944	1.27569e-36
NAPSB	SAMD3	0.594287	1.32515e-36
NAPSB	ADA2	0.593777	1.57524e-36
NAPSB	MZB1	0.593615	1.66361e-36
NAPSB	CLNK	0.592951	2.08193e-36
NAPSB	FCER1G	0.592872	2.13845e-36
NAPSB	PREX1	0.592459	2.45736e-36
NAPSB	KCNA3	0.59245	2.46508e-36
NAPSB	ADAP2	0.592359	2.54175e-36
NAPSB	ZEB2	0.590536	4.68447e-36
NAPSB	SIGLEC1	0.590008	5.58815e-36
NAPSB	TBC1D10C	0.588708	8.61863e-36
NAPSB	CPNE5	0.588689	8.67246e-36
NAPSB	RGS1	0.587796	1.16609e-35
NAPSB	APOBEC3D	0.587722	1.19523e-35
NAPSB	FCN1	0.587682	1.21112e-35
NAPSB	LPAR5	0.587554	1.26338e-35
NAPSB	AIM2	0.587287	1.38023e-35
NAPSB	BCL2	0.587188	1.42625e-35
NAPSB	MEI1	0.586878	1.58025e-35
NAPSB	LAIR1	0.586861	1.58902e-35
NAPSB	CCL19	0.58656	1.75485e-35
NAPSB	CD74	0.586534	1.77022e-35
NAPSB	TRERF1	0.585948	2.14717e-35
NAPSB	SYTL1	0.585488	2.49772e-35
NAPSB	SIGLEC5	0.584517	3.43502e-35
NAPSB	ZNF683	0.584445	3.51677e-35
NAPSB	ENTPD1	0.584353	3.62435e-35
NAPSB	GIMAP7	0.58367	4.53031e-35
NAPSB	VSIR	0.583221	5.24515e-35
NAPSB	LAX1	0.582911	5.80261e-35
NAPSB	ADGRE2	0.582681	6.25437e-35
NAPSB	PLA2G2D	0.582435	6.77528e-35
NAPSB	CD200R1	0.582091	7.57757e-35
NAPSB	PLEKHA2	0.582079	7.60713e-35
NAPSB	TUBA1A	0.581954	7.92336e-35
NAPSB	LILRA2	0.581776	8.39242e-35
NAPSB	CCR1	0.580569	1.24057e-34
NAPSB	CTLA4	0.580093	1.44668e-34
NAPSB	TMEM26	0.579836	1.57174e-34
NAPSB	PMP22	0.578084	2.7596e-34
NAPSB	DOCK10	0.578006	2.82964e-34
NAPSB	S100B	0.577596	3.22615e-34
NAPSB	CCL22	0.576591	4.4467e-34
NAPSB	WARS	0.576579	4.46376e-34
NAPSB	FASLG	0.576543	4.51492e-34
NAPSB	HOXB2	0.576197	5.04116e-34
NAPSB	GIMAP8	0.575957	5.44033e-34
NAPSB	TNFRSF13C	0.575258	6.79375e-34
NAPSB	IQGAP1	0.57502	7.32641e-34
NAPSB	ST8SIA4	0.574886	7.64489e-34
NAPSB	CCL2	0.574531	8.55362e-34
NAPSB	TNFAIP8	0.574305	9.18833e-34
NAPSB	ARRDC5	0.573871	1.05378e-33
NAPSB	APOBEC3H	0.573838	1.06489e-33
NAPSB	GAL3ST4	0.573427	1.21232e-33
NAPSB	MRC2	0.573419	1.21537e-33
NAPSB	PIP4K2A	0.573354	1.24061e-33
NAPSB	IL18RAP	0.573016	1.37985e-33
NAPSB	TGFB1	0.573008	1.38328e-33
NAPSB	LPAR6	0.572613	1.56628e-33
NAPSB	FLT3	0.572298	1.72935e-33
NAPSB	DSE	0.572142	1.81631e-33
NAPSB	ETS1	0.571823	2.007e-33
NAPSB	KLF2	0.571281	2.37856e-33
NAPSB	SLC24A4	0.571274	2.38357e-33
NAPSB	CCDC88B	0.570601	2.94247e-33
NAPSB	NLRC4	0.569836	3.73492e-33
NAPSB	CLEC2D	0.569769	3.813e-33
NAPSB	CD8B	0.569394	4.285e-33
NAPSB	CD101	0.569301	4.41179e-33
NAPSB	ISLR	0.568571	5.53249e-33
NAPSB	GYPC	0.568351	5.92437e-33
NAPSB	HPSE	0.567529	7.63825e-33
NAPSB	P2RX1	0.567474	7.76897e-33
NAPSB	FCGR1A	0.567019	8.94092e-33
NAPSB	PTGER4	0.566995	9.00832e-33
NAPSB	RIPK3	0.566292	1.11874e-32
NAPSB	CD80	0.565289	1.52208e-32
NAPSB	GPBAR1	0.565141	1.59293e-32
NAPSB	UNC13D	0.565075	1.62536e-32
NAPSB	CD83	0.564497	1.93997e-32
NAPSB	CXORF65	0.564255	2.08882e-32
NAPSB	TM6SF1	0.563905	2.32496e-32
NAPSB	IL9R	0.56368	2.4898e-32
NAPSB	ORAI2	0.563471	2.65368e-32
NAPSB	C19ORF35	0.562884	3.17253e-32
NAPSB	IL2RA	0.562016	4.13011e-32
NAPSB	LOXL3	0.561973	4.18385e-32
NAPSB	ABR	0.561767	4.45401e-32
NAPSB	ADCY7	0.561469	4.8747e-32
NAPSB	NAGK	0.560313	6.91016e-32
NAPSB	EGR2	0.560032	7.52304e-32
NAPSB	MMP25	0.560022	7.54351e-32
NAPSB	MCOLN2	0.559992	7.61336e-32
NAPSB	JAKMIP1	0.559725	8.25001e-32
NAPSB	SAMD9L	0.559593	8.58427e-32
NAPSB	EPB41L3	0.55928	9.43221e-32
NAPSB	KCNN4	0.558526	1.1826e-31
NAPSB	MS4A4A	0.557833	1.45534e-31
NAPSB	DENND3	0.557391	1.66082e-31
NAPSB	ALOX5	0.557156	1.78139e-31
NAPSB	AMPD1	0.55681	1.97448e-31
NAPSB	CEACAM21	0.556556	2.12967e-31
NAPSB	PRDM8	0.556232	2.34529e-31
NAPSB	FAM105A	0.555897	2.59091e-31
NAPSB	STAT5A	0.555768	2.69227e-31
NAPSB	CD300E	0.555511	2.90582e-31
NAPSB	NHLRC4	0.555291	3.10168e-31
NAPSB	CMTM3	0.555255	3.13514e-31
NAPSB	MICAL1	0.554973	3.40791e-31
NAPSB	ADGRE5	0.5546	3.80545e-31
NAPSB	SH3BP1	0.554336	4.11457e-31
NAPSB	BATF3	0.553984	4.5645e-31
NAPSB	GZMH	0.55351	5.25032e-31
NAPSB	EMILIN1	0.553185	5.77732e-31
NAPSB	GPR174	0.552754	6.55819e-31
NAPSB	CCL21	0.552658	6.74632e-31
NAPSB	ZCCHC18	0.552652	6.75725e-31
NAPSB	TMIGD2	0.55238	7.31825e-31
NAPSB	DPYSL3	0.552259	7.5833e-31
NAPSB	POU2AF1	0.55214	7.8528e-31
NAPSB	KLRG1	0.551766	8.76398e-31
NAPSB	HLA-DQB2	0.551043	1.0828e-30
NAPSB	SLC44A2	0.55036	1.32171e-30
NAPSB	ELF4	0.550202	1.38396e-30
NAPSB	LRMP	0.549772	1.5684e-30
NAPSB	CXCL12	0.549557	1.66968e-30
NAPSB	NKG7	0.549228	1.8369e-30
NAPSB	FHOD1	0.549118	1.89652e-30
NAPSB	ITPKB	0.548942	1.9959e-30
NAPSB	TUBB6	0.548742	2.1154e-30
NAPSB	SOWAHD	0.548661	2.16543e-30
NAPSB	KCNMB1	0.547756	2.81392e-30
NAPSB	MOB3A	0.547626	2.92213e-30
NAPSB	CXCL14	0.546067	4.57864e-30
NAPSB	IKBKE	0.545972	4.70543e-30
NAPSB	FCRL6	0.545881	4.83004e-30
NAPSB	CCND2	0.545767	4.98975e-30
NAPSB	GATA3	0.545382	5.57327e-30
NAPSB	PACS1	0.545343	5.63573e-30
NAPSB	MAL	0.545286	5.72846e-30
NAPSB	LY75	0.545255	5.77986e-30
NAPSB	TTC16	0.543847	8.64443e-30
NAPSB	LOXL1	0.543708	8.99386e-30
NAPSB	ADAM8	0.543503	9.53547e-30
NAPSB	PNOC	0.543152	1.05382e-29
NAPSB	HOXB4	0.542778	1.17196e-29
NAPSB	ID3	0.542479	1.27578e-29
NAPSB	CXCL9	0.542207	1.37832e-29
NAPSB	GGT5	0.542125	1.41061e-29
NAPSB	GPR141	0.541609	1.63296e-29
NAPSB	P2RY12	0.541472	1.69734e-29
NAPSB	HLA-DRB5	0.541422	1.72168e-29
NAPSB	FCRL3	0.541251	1.80694e-29
NAPSB	SLC15A3	0.541121	1.87448e-29
NAPSB	DCN	0.541098	1.88668e-29
NAPSB	FCGR3A	0.540891	2.00021e-29
NAPSB	SIRPB2	0.540862	2.0167e-29
NAPSB	UBASH3B	0.540793	2.05661e-29
NAPSB	CARD16	0.539982	2.58501e-29
NAPSB	CLEC4E	0.539616	2.86482e-29
NAPSB	CR1	0.539047	3.36183e-29
NAPSB	ANXA1	0.538817	3.58575e-29
NAPSB	FXYD5	0.538345	4.09357e-29
NAPSB	LUM	0.538066	4.42592e-29
NAPSB	NFATC1	0.537951	4.56998e-29
NAPSB	GAS7	0.53781	4.75393e-29
NAPSB	BASP1	0.537726	4.86672e-29
NAPSB	ADAM28	0.537621	5.0112e-29
NAPSB	CSF2RA	0.537472	5.22465e-29
NAPSB	CASP1	0.536695	6.48923e-29
NAPSB	SIGLEC14	0.536664	6.54499e-29
NAPSB	LMO2	0.536658	6.55647e-29
NAPSB	PIK3R6	0.536324	7.19511e-29
NAPSB	CHST2	0.536076	7.70771e-29
NAPSB	SP140	0.535919	8.05092e-29
NAPSB	MEF2C	0.534569	1.17048e-28
NAPSB	CD163	0.534567	1.17124e-28
NAPSB	GZMB	0.534353	1.24235e-28
NAPSB	MTHFD2	0.533686	1.49376e-28
NAPSB	CMTM7	0.53365	1.50872e-28
NAPSB	ARHGEF6	0.533456	1.59131e-28
NAPSB	MMP2	0.533304	1.6596e-28
NAPSB	GPR82	0.532752	1.93185e-28
NAPSB	ITGA9	0.532634	1.99531e-28
NAPSB	HK3	0.532477	2.08327e-28
NAPSB	RILPL2	0.532421	2.11536e-28
NAPSB	ETV6	0.532285	2.19603e-28
NAPSB	RAB7B	0.532244	2.22058e-28
NAPSB	GPNMB	0.532109	2.30465e-28
NAPSB	SERPINB9	0.532081	2.32223e-28
NAPSB	EMILIN2	0.532021	2.36106e-28
NAPSB	CARD9	0.531957	2.40232e-28
NAPSB	CYBA	0.531935	2.41688e-28
NAPSB	ITM2A	0.531925	2.42357e-28
NAPSB	TRPV2	0.531383	2.81164e-28
NAPSB	IL12B	0.53132	2.86081e-28
NAPSB	VILL	0.529583	4.59439e-28
NAPSB	PCED1B	0.528736	5.78262e-28
NAPSB	AMPD3	0.528392	6.34693e-28
NAPSB	ARHGAP45	0.527565	7.93893e-28
NAPSB	RELT	0.527188	8.78949e-28
NAPSB	PTGER2	0.527184	8.79869e-28
NAPSB	MARVELD1	0.527036	9.15785e-28
NAPSB	DACT3	0.527014	9.21041e-28
NAPSB	HDAC7	0.526406	1.08504e-27
NAPSB	ARPC2	0.526308	1.11395e-27
NAPSB	TNFRSF17	0.525918	1.23727e-27
NAPSB	PDCD1LG2	0.525807	1.27461e-27
NAPSB	IRF8	0.525319	1.4531e-27
NAPSB	PPP1R16B	0.524297	1.91009e-27
NAPSB	FCRL5	0.523363	2.45061e-27
NAPSB	ARHGAP31	0.523353	2.45755e-27
NAPSB	GPR31	0.523096	2.63127e-27
NAPSB	FAM129C	0.522915	2.76149e-27
NAPSB	ENG	0.522398	3.16831e-27
NAPSB	DTHD1	0.522118	3.41211e-27
NAPSB	PALD1	0.521925	3.59185e-27
NAPSB	PBX4	0.521706	3.8068e-27
NAPSB	S100A11	0.521599	3.9155e-27
NAPSB	CLEC4F	0.521418	4.10821e-27
NAPSB	SIRPB1	0.521217	4.33254e-27
NAPSB	PIM2	0.521079	4.49291e-27
NAPSB	PPP1R18	0.521024	4.55961e-27
NAPSB	CD19	0.520912	4.69659e-27
NAPSB	LAT2	0.520671	5.00519e-27
NAPSB	MAP7D1	0.520641	5.04451e-27
NAPSB	TMEM159	0.520424	5.34171e-27
NAPSB	TMEM119	0.520308	5.50799e-27
NAPSB	GEM	0.520116	5.79428e-27
NAPSB	PDZD4	0.519904	6.12609e-27
NAPSB	TIMD4	0.5197	6.46488e-27
NAPSB	MOXD1	0.519029	7.71261e-27
NAPSB	IL1B	0.518906	7.96619e-27
NAPSB	COL1A2	0.518852	8.07845e-27
NAPSB	RNF166	0.518578	8.68068e-27
NAPSB	FLNA	0.518175	9.64792e-27
NAPSB	IL27RA	0.517365	1.19228e-26
NAPSB	MSR1	0.51713	1.268e-26
NAPSB	TRAT1	0.516505	1.49242e-26
NAPSB	BANK1	0.515947	1.72555e-26
NAPSB	FUT8	0.51558	1.89796e-26
NAPSB	PLAUR	0.515541	1.91738e-26
NAPSB	PHOSPHO1	0.515202	2.0938e-26
NAPSB	SLC9A1	0.514812	2.31601e-26
NAPSB	CD244	0.514341	2.61666e-26
NAPSB	LRRC25	0.513377	3.35565e-26
NAPSB	TCL1A	0.513184	3.52691e-26
NAPSB	PDCD1	0.513164	3.54518e-26
NAPSB	SAMD9	0.513009	3.68954e-26
NAPSB	LINGO3	0.512883	3.81133e-26
NAPSB	LTBP2	0.512714	3.98014e-26
NAPSB	AEBP1	0.512701	3.99395e-26
NAPSB	ANTXR1	0.512604	4.09411e-26
NAPSB	RASGRP4	0.512147	4.60441e-26
NAPSB	NPFFR1	0.511934	4.86356e-26
NAPSB	ST8SIA1	0.511293	5.73095e-26
NAPSB	GPR55	0.511131	5.97393e-26
NAPSB	STAT1	0.510677	6.70926e-26
NAPSB	SEL1L3	0.510639	6.77403e-26
NAPSB	ARHGAP22	0.510407	7.18749e-26
NAPSB	THBS2	0.509941	8.09606e-26
NAPSB	RARG	0.509761	8.47445e-26
NAPSB	TTC24	0.509208	9.75511e-26
NAPSB	PLAU	0.509113	9.99518e-26
NAPSB	RHOG	0.509076	1.00877e-25
NAPSB	PLB1	0.508975	1.03506e-25
NAPSB	EFEMP1	0.508755	1.09445e-25
NAPSB	BCL2A1	0.508716	1.10551e-25
NAPSB	C10ORF105	0.507848	1.37754e-25
NAPSB	RGS19	0.507538	1.48968e-25
NAPSB	COL16A1	0.507027	1.69498e-25
NAPSB	FOXF1	0.506819	1.78656e-25
NAPSB	FZD2	0.506321	2.02525e-25
NAPSB	CLEC17A	0.506208	2.08369e-25
NAPSB	NFE2L3	0.505406	2.54932e-25
NAPSB	FNDC1	0.505147	2.72023e-25
NAPSB	AGAP2	0.504965	2.84758e-25
NAPSB	IL4I1	0.504912	2.88538e-25
NAPSB	XYLT1	0.504892	2.90022e-25
NAPSB	ZBED2	0.504885	2.90504e-25
NAPSB	ADGRE1	0.504687	3.05317e-25
NAPSB	FCER2	0.504506	3.19425e-25
NAPSB	FCGR2A	0.504297	3.36597e-25
NAPSB	CLEC4C	0.504205	3.44434e-25
NAPSB	LDHB	0.503442	4.16771e-25
NAPSB	SSC5D	0.503329	4.28668e-25
NAPSB	TIMP2	0.502901	4.76837e-25
NAPSB	DNAJC18	0.502733	4.97248e-25
NAPSB	RAB39B	0.502189	5.69326e-25
NAPSB	CCL4L2	0.501596	6.59532e-25
NAPSB	ARHGEF3	0.501568	6.64038e-25
NAPSB	HEPH	0.501558	6.65679e-25
NAPSB	F2R	0.501355	7.00116e-25
NAPSB	CD1B	0.500938	7.76192e-25
NAPSB	TPM4	0.500924	7.79012e-25
NAPSB	CHD3	0.499955	9.89467e-25
NAPSB	COL8A2	0.499822	1.02247e-24
NAPSB	ZBTB32	0.499655	1.06555e-24
NAPSB	TBXA2R	0.499558	1.09139e-24
NAPSB	COL6A2	0.499556	1.09173e-24
NAPSB	SSPN	0.499472	1.11467e-24
NAPSB	LRRC8C	0.499402	1.13405e-24
NAPSB	LFNG	0.499173	1.19983e-24
NAPSB	ELK3	0.498994	1.2538e-24
NAPSB	INSL3	0.498986	1.25611e-24
NAPSB	MYOF	0.498676	1.35573e-24
NAPSB	CCR8	0.498187	1.52822e-24
NAPSB	MFAP4	0.497927	1.62884e-24
NAPSB	EHD3	0.497914	1.63418e-24
NAPSB	ADPRH	0.497873	1.6507e-24
NAPSB	TMEM229B	0.497424	1.84245e-24
NAPSB	ECM1	0.496971	2.05778e-24
NAPSB	ADAMTS2	0.496943	2.07199e-24
NAPSB	LGMN	0.496922	2.08254e-24
NAPSB	PLAC8	0.49669	2.20426e-24
NAPSB	ID4	0.496217	2.47321e-24
NAPSB	INMT	0.495965	2.62991e-24
NAPSB	IRF1	0.495878	2.68605e-24
NAPSB	SLC37A2	0.495807	2.7328e-24
NAPSB	CASP4	0.495729	2.78568e-24
NAPSB	GP1BA	0.495674	2.8228e-24
NAPSB	ACKR1	0.495231	3.14345e-24
NAPSB	NBEAL2	0.495165	3.19421e-24
NAPSB	GHRL	0.495033	3.29841e-24
NAPSB	SIDT1	0.495032	3.29919e-24
NAPSB	IGFBP7	0.494657	3.61287e-24
NAPSB	DENND2D	0.494653	3.61676e-24
NAPSB	GAS1	0.494497	3.75632e-24
NAPSB	COL3A1	0.493518	4.75913e-24
NAPSB	ZNF101	0.493356	4.94954e-24
NAPSB	GPR25	0.493043	5.33654e-24
NAPSB	PDE1A	0.492994	5.40104e-24
NAPSB	BATF2	0.492795	5.66519e-24
NAPSB	VSIG4	0.492626	5.90061e-24
NAPSB	NCF2	0.491985	6.88525e-24
NAPSB	TRAFD1	0.491026	8.66383e-24
NAPSB	PARP8	0.49062	9.54775e-24
NAPSB	MXRA8	0.490506	9.81344e-24
NAPSB	RASA3	0.490463	9.91479e-24
NAPSB	OLFML3	0.490303	1.03009e-23
NAPSB	EFEMP2	0.490275	1.03704e-23
NAPSB	SFXN3	0.490187	1.05899e-23
NAPSB	ACVRL1	0.49005	1.09417e-23
NAPSB	COL1A1	0.489821	1.1555e-23
NAPSB	ZC3H12D	0.489557	1.23069e-23
NAPSB	VASH1	0.489485	1.25194e-23
NAPSB	SH2D3C	0.489435	1.26688e-23
NAPSB	ASPHD2	0.489393	1.27985e-23
NAPSB	PTPRO	0.489024	1.39709e-23
NAPSB	FCGR1B	0.488976	1.41333e-23
NAPSB	CD38	0.488876	1.44734e-23
NAPSB	PPP1R9B	0.488843	1.45862e-23
NAPSB	JAK2	0.488839	1.4599e-23
NAPSB	AP1S2	0.488508	1.57972e-23
NAPSB	WNT10A	0.488504	1.5812e-23
NAPSB	TRAF1	0.488389	1.62499e-23
NAPSB	PRMT2	0.488106	1.73773e-23
NAPSB	CNR2	0.487939	1.80778e-23
NAPSB	CHST12	0.487906	1.82183e-23
NAPSB	NFKBID	0.487751	1.89005e-23
NAPSB	RNF122	0.487639	1.94088e-23
NAPSB	TMEM51	0.487602	1.95804e-23
NAPSB	HLA-DMA	0.487493	2.00909e-23
NAPSB	MGP	0.487393	2.0573e-23
NAPSB	RIPOR2	0.487249	2.12884e-23
NAPSB	PROCR	0.487242	2.13207e-23
NAPSB	PLTP	0.487033	2.23996e-23
NAPSB	MAML2	0.486901	2.31098e-23
NAPSB	CARD17	0.486848	2.34038e-23
NAPSB	SOD3	0.486568	2.50012e-23
NAPSB	SFT2D1	0.485951	2.89167e-23
NAPSB	LPAR1	0.485877	2.94217e-23
NAPSB	IFNG	0.485582	3.15414e-23
NAPSB	CCDC80	0.485491	3.22196e-23
NAPSB	PODN	0.485485	3.22693e-23
NAPSB	SELP	0.485295	3.37431e-23
NAPSB	LAT	0.485284	3.38282e-23
NAPSB	GBGT1	0.48516	3.48285e-23
NAPSB	MMP9	0.484793	3.7959e-23
NAPSB	TNFRSF18	0.484762	3.82389e-23
NAPSB	IGFBP6	0.484706	3.87492e-23
NAPSB	FMOD	0.484699	3.88063e-23
NAPSB	NXPE3	0.484644	3.93088e-23
NAPSB	CD28	0.484598	3.97344e-23
NAPSB	NLRC5	0.484555	4.01382e-23
NAPSB	PTPRE	0.484022	4.54806e-23
NAPSB	CTSS	0.484001	4.5701e-23
NAPSB	CCRL2	0.483802	4.78781e-23
NAPSB	PRICKLE1	0.483358	5.31167e-23
NAPSB	HEG1	0.482972	5.81187e-23
NAPSB	ADRA2A	0.482586	6.35929e-23
NAPSB	METTL9	0.48246	6.54807e-23
NAPSB	PLK3	0.482452	6.5611e-23
NAPSB	PML	0.482157	7.02709e-23
NAPSB	CTTNBP2NL	0.48205	7.2037e-23
NAPSB	STAB1	0.481912	7.43946e-23
NAPSB	PRELP	0.481677	7.85598e-23
NAPSB	LAG3	0.48161	7.9793e-23
NAPSB	PIK3CG	0.481491	8.20275e-23
NAPSB	OGFRL1	0.481148	8.88126e-23
NAPSB	DNAJC5B	0.480836	9.54676e-23
NAPSB	STK17A	0.480773	9.68849e-23
NAPSB	PLXND1	0.480628	1.00195e-22
NAPSB	GRASP	0.480603	1.00765e-22
NAPSB	MS4A4E	0.480571	1.01522e-22
NAPSB	SPIB	0.47999	1.16121e-22
NAPSB	KIRREL1	0.479839	1.20237e-22
NAPSB	STAC3	0.47973	1.23298e-22
NAPSB	DOCK11	0.479366	1.34074e-22
NAPSB	VEGFC	0.478956	1.47353e-22
NAPSB	KLRD1	0.478806	1.52544e-22
NAPSB	SYDE1	0.478719	1.55619e-22
NAPSB	COL5A1	0.478485	1.6422e-22
NAPSB	C11ORF63	0.478331	1.70119e-22
NAPSB	ZNF385A	0.47828	1.72155e-22
NAPSB	TSHZ3	0.477601	2.01139e-22
NAPSB	BGN	0.477363	2.12436e-22
NAPSB	FSCN1	0.477032	2.29118e-22
NAPSB	ICAM2	0.476916	2.35316e-22
NAPSB	RBMS2	0.476697	2.47368e-22
NAPSB	WFDC1	0.476631	2.51128e-22
NAPSB	NGFR	0.476287	2.71612e-22
NAPSB	TMSB10	0.475812	3.02671e-22
NAPSB	PTGIS	0.475782	3.04796e-22
NAPSB	GNG8	0.475526	3.23061e-22
NAPSB	NEXN	0.475519	3.23566e-22
NAPSB	THBD	0.475174	3.50005e-22
NAPSB	MB21D2	0.475049	3.60107e-22
NAPSB	FCHO1	0.475004	3.63779e-22
NAPSB	SVEP1	0.47459	3.99596e-22
NAPSB	GBP4	0.474481	4.09678e-22
NAPSB	HLA-DOB	0.47436	4.21069e-22
NAPSB	CLIC2	0.474157	4.40858e-22
NAPSB	EPSTI1	0.474099	4.4663e-22
NAPSB	COL14A1	0.473896	4.67694e-22
NAPSB	RALGDS	0.473874	4.7006e-22
NAPSB	RASSF5	0.473412	5.21816e-22
NAPSB	CFD	0.473209	5.46231e-22
NAPSB	ARHGAP27	0.473017	5.70539e-22
NAPSB	CSF3R	0.472356	6.62191e-22
NAPSB	SMOC2	0.472072	7.05929e-22
NAPSB	CLEC11A	0.472031	7.12487e-22
NAPSB	IL34	0.471938	7.27454e-22
NAPSB	CHI3L2	0.47193	7.28862e-22
NAPSB	ARHGAP23	0.471818	7.47438e-22
NAPSB	SGCA	0.471767	7.55954e-22
NAPSB	CNRIP1	0.471567	7.90676e-22
NAPSB	TCF4	0.471471	8.08044e-22
NAPSB	TLR10	0.471456	8.10718e-22
NAPSB	DRAM1	0.471164	8.65587e-22
NAPSB	SLC12A3	0.470926	9.12972e-22
NAPSB	CDC42EP3	0.470797	9.39934e-22
NAPSB	CRISPLD2	0.470249	1.06251e-21
NAPSB	NRP2	0.470183	1.07828e-21
NAPSB	CAPG	0.470068	1.10639e-21
NAPSB	PMEPA1	0.46997	1.13081e-21
NAPSB	STX11	0.469802	1.17408e-21
NAPSB	LRRC32	0.469556	1.24054e-21
NAPSB	HDGFL3	0.46948	1.2617e-21
NAPSB	SLC6A6	0.469125	1.36569e-21
NAPSB	S100A6	0.46892	1.42936e-21
NAPSB	RAP2B	0.468828	1.45901e-21
NAPSB	TAP1	0.468732	1.49057e-21
NAPSB	GPX8	0.468521	1.56209e-21
NAPSB	GLIPR1	0.468472	1.57926e-21
NAPSB	INTS6L	0.468427	1.59519e-21
NAPSB	GYG1	0.468332	1.6292e-21
NAPSB	MAX	0.46827	1.65177e-21
NAPSB	ADGRA2	0.468178	1.68599e-21
NAPSB	LRRC4C	0.467881	1.80066e-21
NAPSB	CPXM2	0.46776	1.84987e-21
NAPSB	FCHSD2	0.467442	1.98474e-21
NAPSB	CTSK	0.467114	2.13434e-21
NAPSB	KIAA1211L	0.467017	2.18089e-21
NAPSB	PIK3IP1	0.466957	2.20983e-21
NAPSB	GFPT2	0.466851	2.26211e-21
NAPSB	HK1	0.46672	2.32875e-21
NAPSB	EVA1B	0.466683	2.34807e-21
NAPSB	TAGLN	0.466656	2.3619e-21
NAPSB	LGI2	0.466654	2.36281e-21
NAPSB	FLT3LG	0.466518	2.43495e-21
NAPSB	TNF	0.466398	2.50034e-21
NAPSB	NOD1	0.46607	2.68832e-21
NAPSB	ANOS1	0.465702	2.9158e-21
NAPSB	GPR34	0.465653	2.9473e-21
NAPSB	RBMS3	0.465633	2.95999e-21
NAPSB	SPINK2	0.465403	3.11369e-21
NAPSB	TMC6	0.46534	3.15728e-21
NAPSB	CSK	0.465176	3.27331e-21
NAPSB	C1QTNF2	0.465127	3.30875e-21
NAPSB	FBLN2	0.464516	3.78396e-21
NAPSB	PTGDR	0.464316	3.95387e-21
NAPSB	HIC1	0.464058	4.18446e-21
NAPSB	TCEAL3	0.463946	4.28836e-21
NAPSB	SH3BGRL3	0.463909	4.32341e-21
NAPSB	AFAP1	0.463779	4.44744e-21
NAPSB	GNLY	0.463297	4.94218e-21
NAPSB	METRNL	0.463215	5.03198e-21
NAPSB	NECAP2	0.462993	5.28224e-21
NAPSB	ARAP2	0.462883	5.41051e-21
NAPSB	FAM129A	0.462805	5.50367e-21
NAPSB	TMEM132E	0.462803	5.50567e-21
NAPSB	PDE7A	0.462554	5.81302e-21
NAPSB	MORN3	0.462146	6.35294e-21
NAPSB	SAMD14	0.462115	6.39646e-21
NAPSB	GPR84	0.462007	6.54841e-21
NAPSB	SNAI1	0.461699	7.00235e-21
NAPSB	P2RY6	0.461659	7.0646e-21
NAPSB	ACSS1	0.461575	7.19422e-21
NAPSB	SLFN11	0.461435	7.41578e-21
NAPSB	EHBP1L1	0.461228	7.75791e-21
NAPSB	ARHGAP4	0.4611	7.97638e-21
NAPSB	SIGLEC11	0.461011	8.13198e-21
NAPSB	CAVIN1	0.460871	8.38156e-21
NAPSB	SCARF2	0.46065	8.79432e-21
NAPSB	PRKX	0.460097	9.91156e-21
NAPSB	HLA-DQA2	0.460004	1.01132e-20
NAPSB	LAYN	0.459998	1.01264e-20
NAPSB	ANKRD44	0.459891	1.03647e-20
NAPSB	JAML	0.459604	1.10262e-20
NAPSB	FAR1	0.459499	1.12806e-20
NAPSB	MLKL	0.459435	1.14357e-20
NAPSB	MARCO	0.459088	1.23247e-20
NAPSB	PTH1R	0.458853	1.29669e-20
NAPSB	CPXM1	0.458719	1.33456e-20
NAPSB	MOB3C	0.458575	1.37643e-20
NAPSB	SH3BGRL	0.458547	1.38485e-20
NAPSB	TMEM204	0.45845	1.414e-20
NAPSB	CERCAM	0.458307	1.45817e-20
NAPSB	HSH2D	0.458111	1.52096e-20
NAPSB	APLNR	0.457621	1.68984e-20
NAPSB	OSBPL7	0.457488	1.73863e-20
NAPSB	LPCAT4	0.457285	1.81609e-20
NAPSB	TAX1BP3	0.45651	2.1437e-20
NAPSB	LAMP3	0.45645	2.1714e-20
NAPSB	SPIC	0.456394	2.19738e-20
NAPSB	PRSS23	0.456264	2.25932e-20
NAPSB	CX3CR1	0.456193	2.29397e-20
NAPSB	CAMKK1	0.456035	2.3725e-20
NAPSB	PTGDS	0.455995	2.3932e-20
NAPSB	DGKZ	0.455947	2.41743e-20
NAPSB	MXRA5	0.455846	2.47034e-20
NAPSB	SLCO3A1	0.455817	2.48565e-20
NAPSB	EPHA3	0.455556	2.62813e-20
NAPSB	MEOX1	0.455276	2.7891e-20
NAPSB	MMP7	0.455009	2.95267e-20
NAPSB	BHLHE41	0.454999	2.95885e-20
NAPSB	STAT4	0.454958	2.98493e-20
NAPSB	TNFSF12	0.454949	2.99023e-20
NAPSB	FBN1	0.454846	3.05693e-20
NAPSB	CEBPE	0.454439	3.3326e-20
NAPSB	PDPN	0.454168	3.53002e-20
NAPSB	C5AR1	0.453939	3.70536e-20
NAPSB	CSF1	0.453455	4.10604e-20
NAPSB	AICDA	0.452975	4.5444e-20
NAPSB	B3GALT4	0.452856	4.66043e-20
NAPSB	TGFB1I1	0.452814	4.70198e-20
NAPSB	RUFY4	0.452749	4.76634e-20
NAPSB	CDR2L	0.452653	4.86428e-20
NAPSB	PIP5K1C	0.451928	5.66812e-20
NAPSB	CCL3	0.451848	5.76328e-20
NAPSB	HDAC9	0.451814	5.80581e-20
NAPSB	ARHGEF25	0.451447	6.27093e-20
NAPSB	ABCD2	0.451315	6.44761e-20
NAPSB	SLIT2	0.45131	6.45463e-20
NAPSB	OSM	0.45084	7.12344e-20
NAPSB	FCHSD1	0.450674	7.37661e-20
NAPSB	FPR2	0.45053	7.60287e-20
NAPSB	ZNF267	0.450275	8.01957e-20
NAPSB	AC040162.1	0.450269	8.03012e-20

## Sheet: Table S8
Table S8. Upregulated expressed genes between NAPSB subgroups.
SYMBOL	baseMean	logFC	lfcSE	stat	pvalue	adj.P.Val
SPN	200.092	1.81545	0.0997019	18.2088	4.4e-74	4.11e-70
IKZF1	244.418	1.80918	0.0999176	18.1067	2.82e-73	1.76e-69
CD48	326.943	1.93852	0.107578	18.0197	1.36e-72	6.37e-69
GPR132	69.8409	1.88114	0.105044	17.9081	1.02e-71	3.81e-68
GAPT	22.491	2.4012	0.136123	17.64	1.21e-69	3.78e-66
SASH3	347.897	1.7321	0.0994357	17.4193	5.89e-68	1.57e-64
CD37	408.088	1.64382	0.0952308	17.2614	9.18e-67	2.15e-63
COTL1	1969.04	1.61134	0.0940391	17.1348	8.16e-66	1.69e-62
CCR5	159.263	1.95899	0.114387	17.1259	9.51e-66	1.78e-62
CORO1A	1208.46	1.76791	0.104017	16.9963	8.75e-65	1.49e-61
SNX20	139.042	1.81776	0.107274	16.945	2.1e-64	3.27e-61
SPIB	67.9984	3.44894	0.203604	16.9394	2.3e-64	3.31e-61
PLD4	70.5042	2.22559	0.132766	16.7633	4.53e-63	6.04e-60
DAPP1	57.7447	1.89998	0.11373	16.7061	1.18e-62	1.47e-59
MAP4K1	207.567	1.63285	0.0980792	16.6482	3.12e-62	3.64e-59
PRKCB	176.064	1.88585	0.113787	16.5735	1.08e-61	1.19e-58
HCLS1	1171.8	1.39127	0.0840261	16.5576	1.41e-61	1.47e-58
PLCB2	366.826	1.38988	0.0842229	16.5024	3.53e-61	3.47e-58
FAM26F	201	2.12122	0.128771	16.4728	5.75e-61	5.38e-58
WDFY4	190.535	1.90627	0.11579	16.4632	6.74e-61	5.84e-58
GPR65	84.407	1.58308	0.0961658	16.462	6.88e-61	5.84e-58
GPSM3	531.762	1.36223	0.0828682	16.4386	1.01e-60	8.23e-58
TAGAP	107.679	1.83039	0.111524	16.4126	1.55e-60	1.21e-57
EVI2B	254.223	1.61042	0.0981753	16.4035	1.81e-60	1.35e-57
PIK3CD	339.023	1.59483	0.0973148	16.3884	2.32e-60	1.66e-57
TRAF3IP3	136.41	1.68956	0.103135	16.3821	2.57e-60	1.78e-57
IL16	357.291	1.37555	0.0842214	16.3325	5.8e-60	3.87e-57
SIGLEC10	113.157	1.84842	0.113326	16.3107	8.29e-60	5.34e-57
MS4A1	60.5951	3.25012	0.199338	16.3045	9.16e-60	5.61e-57
SELPLG	473.427	1.57603	0.096668	16.3036	9.31e-60	5.61e-57
RUNX3	231.116	1.66955	0.10313	16.1888	6.05e-59	3.53e-56
SCIMP	107.59	1.58537	0.0981225	16.1571	1.01e-58	5.74e-56
TESPA1	54.0597	1.99386	0.12355	16.138	1.38e-58	7.58e-56
LY9	64.2446	1.91195	0.118506	16.1339	1.47e-58	7.87e-56
PARVG	312.269	1.48911	0.0925214	16.0947	2.78e-58	1.44e-55
CD53	730.198	1.61362	0.100318	16.085	3.25e-58	1.64e-55
CD52	507.457	1.91011	0.118898	16.0651	4.48e-58	2.2e-55
GZMK	108.944	2.40126	0.149595	16.0517	5.56e-58	2.67e-55
CD3E	425.42	1.99674	0.124445	16.0451	6.18e-58	2.89e-55
XCR1	28.3849	2.72686	0.169999	16.0404	6.67e-58	3.04e-55
BIN2	209.562	1.45137	0.090558	16.0269	8.29e-58	3.69e-55
CD79A	155.119	3.24026	0.20226	16.0202	9.23e-58	4.01e-55
LCP2	557.518	1.38311	0.0864444	16	1.28e-57	5.43e-55
HLA-DQA1	2223.61	1.88887	0.118149	15.9871	1.57e-57	6.52e-55
CCR7	80.9307	2.19771	0.137534	15.9795	1.78e-57	7.22e-55
LCK	237.606	1.8859	0.118086	15.9706	2.05e-57	7.97e-55
RAC2	804.156	1.73704	0.108763	15.971	2.04e-57	7.97e-55
IL21R	57.8956	2.38179	0.149311	15.9519	2.76e-57	1.05e-54
BTK	138.707	1.55968	0.0977806	15.9508	2.81e-57	1.05e-54
TLR10	35.1244	2.823	0.177946	15.8643	1.12e-56	4.02e-54
SLAMF7	341.323	2.28294	0.144428	15.8067	2.8e-56	9.86e-54
NCKAP1L	580.005	1.55876	0.0987945	15.7778	4.42e-56	1.53e-53
CD5	143.29	1.92768	0.12275	15.7041	1.42e-55	4.81e-53
APOBEC3C	430.984	1.73808	0.11131	15.6148	5.78e-55	1.93e-52
IL7R	428.584	2.38857	0.152985	15.6131	5.93e-55	1.94e-52
ITIH5	1164.52	3.63287	0.232741	15.6091	6.31e-55	2.03e-52
STAP1	11.2906	2.68427	0.172321	15.5771	1.04e-54	3.29e-52
CLEC12A	37.4656	1.88261	0.120865	15.5762	1.06e-54	3.29e-52
CD2	337.956	1.97969	0.12719	15.5648	1.26e-54	3.87e-52
FYB1	376.131	1.73927	0.111792	15.5581	1.4e-54	4.22e-52
GBP5	538.788	2.43654	0.156873	15.5319	2.11e-54	6.16e-52
CD6	230.159	1.90322	0.123148	15.4547	7.01e-54	2.02e-51
IL18	254.645	1.93946	0.125661	15.4341	9.66e-54	2.73e-51
C1ORF162	342.117	1.43933	0.0934357	15.4045	1.53e-53	4.26e-51
DOCK2	350.231	1.62522	0.105545	15.3984	1.68e-53	4.61e-51
HLA-DOA	530.563	1.88914	0.122817	15.3818	2.17e-53	5.79e-51
LILRB1	160.745	1.63445	0.106257	15.382	2.16e-53	5.79e-51
C16ORF54	68.388	1.76453	0.115199	15.3173	5.86e-53	1.54e-50
CD27	109.877	2.29799	0.150393	15.2799	1.04e-52	2.7e-50
UNC13D	415.361	1.72375	0.112861	15.2731	1.15e-52	2.96e-50
SLA	397.688	1.59709	0.10474	15.2482	1.69e-52	4.28e-50
ARHGAP30	524.241	1.36579	0.0899475	15.1843	4.5e-52	1.12e-49
CARD11	179.243	1.83598	0.120981	15.1758	5.12e-52	1.26e-49
RASGRP1	80.4586	1.80488	0.119369	15.1202	1.19e-51	2.86e-49
ZNF831	35.3884	2.09175	0.138886	15.0609	2.93e-51	6.92e-49
CD247	166.485	1.53003	0.101657	15.051	3.4e-51	7.94e-49
THEMIS2	484.958	1.44745	0.0962588	15.0371	4.2e-51	9.69e-49
CD1C	60.1523	2.00957	0.133862	15.0123	6.1e-51	1.39e-48
CXCR3	91.3847	1.94709	0.129728	15.009	6.41e-51	1.44e-48
PTAFR	288.848	1.6475	0.109818	15.0021	7.11e-51	1.58e-48
CXCL14	179.217	3.68476	0.245657	14.9996	7.39e-51	1.62e-48
FERMT3	696.467	1.34387	0.0896407	14.9917	8.32e-51	1.81e-48
HLA-DPB1	6273.45	1.61159	0.107675	14.9671	1.2e-50	2.56e-48
WIPF1	889.098	1.32785	0.0888014	14.9531	1.49e-50	3.12e-48
S1PR4	76.0297	1.71161	0.114504	14.9481	1.6e-50	3.33e-48
HAPLN3	161.195	1.86735	0.124933	14.9468	1.63e-50	3.35e-48
CSF2RB	186.979	1.55958	0.104347	14.9461	1.65e-50	3.35e-48
PTPN7	217.726	1.72667	0.115585	14.9386	1.85e-50	3.72e-48
PIK3R5	186.816	1.34087	0.0898582	14.9221	2.37e-50	4.71e-48
ADGRE1	35.259	2.23337	0.149755	14.9135	2.69e-50	5.3e-48
CD3G	77.2674	1.98302	0.13348	14.8563	6.33e-50	1.23e-47
SLAMF6	102.737	1.92183	0.129381	14.854	6.55e-50	1.26e-47
SPI1	577.968	1.37895	0.0928549	14.8506	6.9e-50	1.31e-47
ASB2	61.7472	1.86547	0.125792	14.8298	9.4e-50	1.77e-47
PTPRC	746.733	1.79745	0.121659	14.7745	2.14e-49	4e-47
HCK	403.273	1.47192	0.0996363	14.7729	2.19e-49	4.02e-47
CD86	223.688	1.45317	0.0983678	14.7729	2.19e-49	4.02e-47
UBASH3A	46.6063	1.92321	0.130445	14.7435	3.39e-49	6.15e-47
SLAMF8	333.082	1.75278	0.119018	14.727	4.33e-49	7.75e-47
P2RY10	23.2363	2.38876	0.162425	14.7069	5.83e-49	1.03e-46
CELF2	312.409	1.62794	0.110787	14.6943	7.01e-49	1.22e-46
CD1E	31.6179	2.40112	0.163506	14.6852	8.02e-49	1.39e-46
ITK	111.994	1.89788	0.12953	14.652	1.31e-48	2.24e-46
SLA2	73.8661	1.62733	0.111287	14.6228	2.01e-48	3.42e-46
PLA2G2D	127.408	3.33131	0.22924	14.532	7.6e-48	1.27e-45
CCL5	1113.62	1.9895	0.136905	14.532	7.6e-48	1.27e-45
JAK3	373.566	1.68614	0.116306	14.4974	1.26e-47	2.06e-45
TNFSF13B	188.545	1.52233	0.105004	14.4977	1.25e-47	2.06e-45
LAPTM5	3962.98	1.37105	0.0946092	14.4917	1.37e-47	2.22e-45
IL12RB1	120.349	1.54837	0.106971	14.4746	1.75e-47	2.82e-45
CLEC7A	125.004	1.58608	0.109748	14.452	2.44e-47	3.89e-45
CXCR6	139.526	1.93341	0.133874	14.442	2.81e-47	4.46e-45
EVI2A	129.513	1.41346	0.098125	14.4047	4.83e-47	7.59e-45
AOAH	250.726	1.54839	0.107686	14.3787	7.04e-47	1.08e-44
SLAMF1	69.7516	1.72291	0.119845	14.3761	7.31e-47	1.11e-44
CD72	180.729	1.67133	0.116277	14.3737	7.57e-47	1.14e-44
CD226	70.5347	1.67388	0.116697	14.3439	1.16e-46	1.73e-44
POU2F2	113.272	1.53111	0.106744	14.3438	1.17e-46	1.73e-44
NLRP3	59.1486	1.47482	0.102853	14.339	1.25e-46	1.84e-44
CCL22	34.0576	2.18039	0.152181	14.3276	1.47e-46	2.15e-44
RAB33A	18.9717	1.73509	0.121318	14.302	2.13e-46	3.06e-44
ARHGAP9	253.52	1.5103	0.105624	14.2988	2.23e-46	3.18e-44
ARHGAP15	231.738	1.37437	0.0962919	14.273	3.22e-46	4.53e-44
TMC8	369.853	1.47244	0.103196	14.2683	3.45e-46	4.81e-44
FGL2	737.31	1.44338	0.101188	14.2643	3.65e-46	5.05e-44
NFAM1	210.551	1.47956	0.10384	14.2485	4.58e-46	6.29e-44
CARMIL2	85.8737	1.7197	0.12096	14.2171	7.17e-46	9.78e-44
FCMR	142.964	1.69015	0.119112	14.1895	1.06e-45	1.43e-43
SIT1	64.6039	1.90682	0.134556	14.1712	1.38e-45	1.84e-43
CLEC10A	202.293	1.48984	0.105215	14.1599	1.62e-45	2.13e-43
CYTIP	202.69	1.71232	0.121078	14.1422	2.09e-45	2.73e-43
MS4A6A	951.837	1.43107	0.101229	14.1369	2.25e-45	2.92e-43
SH2D1A	64.3919	1.99735	0.141319	14.1336	2.36e-45	3.04e-43
PRAM1	52.7276	1.44461	0.102366	14.1122	3.19e-45	4.06e-43
FGD2	205.361	1.32162	0.0938373	14.0842	4.75e-45	6e-43
TFEC	92.7417	1.5983	0.113552	14.0755	5.37e-45	6.73e-43
ITGB2	2027.47	1.4585	0.1037	14.0646	6.27e-45	7.81e-43
SPEG	78.2556	2.46372	0.175187	14.0634	6.38e-45	7.89e-43
VAV1	229.756	1.48387	0.105714	14.0367	9.29e-45	1.14e-42
P2RY13	83.2321	1.57138	0.112127	14.0143	1.27e-44	1.56e-42
MEI1	57.4108	1.79604	0.128548	13.9717	2.32e-44	2.81e-42
ADAMDEC1	81.6035	2.80721	0.201077	13.9608	2.7e-44	3.24e-42
AIM2	31.0954	2.47583	0.177405	13.9558	2.9e-44	3.45e-42
ADAM28	114.719	2.16704	0.155343	13.95	3.14e-44	3.72e-42
GSTP1	1691.06	1.83613	0.131847	13.9262	4.39e-44	5.16e-42
IKZF3	295.578	1.81899	0.130636	13.9241	4.52e-44	5.28e-42
NCF1	66.4228	1.70672	0.122727	13.9066	5.78e-44	6.71e-42
GPR18	17.5363	1.89978	0.13666	13.9015	6.21e-44	7.16e-42
GABRP	43.1849	3.3228	0.239181	13.8924	7.04e-44	8.02e-42
RGS18	41.7928	1.52588	0.109857	13.8897	7.32e-44	8.29e-42
LRRK1	166.982	1.46225	0.105377	13.8764	8.8e-44	9.91e-42
PTPN22	64.0919	1.63916	0.118135	13.8753	8.94e-44	1e-41
SAMD3	24.7741	1.62784	0.117349	13.8718	9.39e-44	1.04e-41
GLIPR2	386.118	1.41572	0.102155	13.8586	1.13e-43	1.25e-41
SAMSN1	147.494	1.55068	0.112238	13.816	2.04e-43	2.24e-41
ACAP1	312.272	1.37842	0.0997942	13.8126	2.14e-43	2.34e-41
TLR8	56.6899	1.97649	0.143259	13.7966	2.67e-43	2.87e-41
MNDA	127.499	1.55346	0.112701	13.7839	3.18e-43	3.4e-41
MYO1G	212.609	1.48415	0.107762	13.7724	3.73e-43	3.96e-41
RASSF2	408.033	1.4299	0.103903	13.7618	4.33e-43	4.54e-41
PRKCQ	48.2352	1.72924	0.125759	13.7505	5.06e-43	5.28e-41
TIGIT	129.291	2.10325	0.152973	13.7492	5.15e-43	5.35e-41
FAM129C	16.7385	1.99577	0.145222	13.7429	5.62e-43	5.8e-41
CD300LF	73.834	1.48995	0.108565	13.724	7.29e-43	7.48e-41
THEMIS	33.3278	1.90457	0.138972	13.7046	9.52e-43	9.72e-41
ZBP1	51.4301	2.02737	0.14799	13.6994	1.02e-42	1.04e-40
CAMK4	56.3618	1.50418	0.109968	13.6783	1.37e-42	1.38e-40
CRTAM	28.8083	2.05166	0.150285	13.6518	1.97e-42	1.98e-40
HLA-DQB1	3098.97	1.79543	0.131539	13.6495	2.03e-42	2.03e-40
TNFRSF8	20.1606	1.64899	0.120819	13.6485	2.06e-42	2.05e-40
LILRB2	246.086	1.32608	0.0972068	13.6419	2.26e-42	2.23e-40
CD69	110.953	1.74803	0.1285	13.6034	3.82e-42	3.76e-40
FPR3	351.927	1.41894	0.104484	13.5804	5.23e-42	5.12e-40
CYBB	783.472	1.65792	0.12242	13.5429	8.72e-42	8.49e-40
LST1	358.017	1.4051	0.103829	13.5328	1e-41	9.69e-40
TIFAB	18.4183	2.07595	0.153516	13.5226	1.15e-41	1.11e-39
LY86	152.253	1.3896	0.102779	13.5202	1.19e-41	1.14e-39
LSP1	1140.66	1.42745	0.10563	13.5136	1.3e-41	1.24e-39
SEMA4D	360.896	1.37271	0.101683	13.4998	1.57e-41	1.49e-39
CFP	204.956	1.7937	0.133007	13.4858	1.9e-41	1.79e-39
ICAM3	33.6422	1.62667	0.121111	13.4312	3.97e-41	3.71e-39
TNFRSF13B	10.4332	2.71246	0.202263	13.4106	5.24e-41	4.87e-39
PYHIN1	56.8788	1.77231	0.132284	13.3978	6.23e-41	5.77e-39
LILRA4	12.5944	1.97249	0.147321	13.389	7.01e-41	6.45e-39
HAVCR2	330.6	1.56951	0.117229	13.3884	7.07e-41	6.47e-39
APOBEC3G	261.798	1.42663	0.106656	13.376	8.35e-41	7.62e-39
TRAT1	28.1375	2.0249	0.152305	13.295	2.47e-40	2.24e-38
CHI3L2	41.2498	2.43142	0.182926	13.2918	2.58e-40	2.33e-38
MARCO	191.094	3.08556	0.232229	13.2867	2.77e-40	2.48e-38
CD80	19.2448	1.85374	0.139543	13.2843	2.85e-40	2.55e-38
GPR171	39.9187	1.95865	0.147541	13.2753	3.22e-40	2.86e-38
CXCL9	1616.52	2.28306	0.172143	13.2626	3.82e-40	3.38e-38
CD8A	318.862	2.09833	0.158347	13.2515	4.42e-40	3.9e-38
CD96	160.783	1.59976	0.120791	13.244	4.89e-40	4.29e-38
SYK	375.741	1.4564	0.110023	13.2373	5.35e-40	4.67e-38
HLA-DPA1	5326.13	1.59425	0.12056	13.2238	6.4e-40	5.56e-38
TNFAIP8L2	142.154	1.33019	0.100629	13.2187	6.84e-40	5.92e-38
SEMA4A	173.033	1.49774	0.113354	13.213	7.39e-40	6.33e-38
GCSAM	19.728	1.80196	0.136523	13.199	8.89e-40	7.59e-38
WNT10A	17.2354	2.06881	0.156858	13.1891	1.01e-39	8.61e-38
IL2RB	340.488	1.58397	0.120111	13.1876	1.03e-39	8.75e-38
DOK2	308.634	1.36538	0.103559	13.1846	1.08e-39	9.02e-38
HLA-DMB	982.193	1.48671	0.112823	13.1773	1.19e-39	9.89e-38
C1QC	4322.72	1.47889	0.112292	13.17	1.31e-39	1.08e-37
BTLA	18.3933	2.14098	0.162644	13.1636	1.42e-39	1.18e-37
IPCEF1	53.7864	1.49309	0.113576	13.1461	1.79e-39	1.47e-37
TMEM26	32.4784	1.4398	0.109903	13.1007	3.26e-39	2.67e-37
C11ORF21	34.5201	1.55899	0.119233	13.0752	4.57e-39	3.71e-37
CD84	257.463	1.43719	0.10996	13.0701	4.88e-39	3.95e-37
PROM2	60.647	2.91099	0.223019	13.0527	6.14e-39	4.94e-37
SIRPG	72.4592	2.00473	0.153591	13.0524	6.16e-39	4.94e-37
CSF1R	1273.73	1.3407	0.102853	13.0351	7.73e-39	6.15e-37
IL10RA	668.394	1.3149	0.10106	13.0111	1.06e-38	8.38e-37
LILRA1	27.741	1.32615	0.102037	12.9968	1.28e-38	1.01e-36
ANXA3	132.965	2.57361	0.198392	12.9723	1.76e-38	1.38e-36
LILRB4	308.759	1.57725	0.121647	12.9658	1.91e-38	1.5e-36
CD180	100.318	1.42694	0.11009	12.9616	2.02e-38	1.57e-36
PSTPIP1	155.015	1.58623	0.122396	12.9599	2.07e-38	1.6e-36
CLEC1B	29.6258	3.8824	0.299616	12.9579	2.12e-38	1.63e-36
ADGRE2	76.4734	1.49845	0.115659	12.9557	2.18e-38	1.67e-36
C1QB	5605.06	1.57554	0.121781	12.9375	2.76e-38	2.11e-36
GRHL2	53.7053	3.61202	0.279283	12.9332	2.93e-38	2.22e-36
JCHAIN	827.901	2.70165	0.209094	12.9208	3.44e-38	2.6e-36
GPR55	11.1062	1.84979	0.143288	12.9096	3.97e-38	2.99e-36
ZAP70	212.596	1.54555	0.119818	12.8992	4.55e-38	3.41e-36
PRDM8	15.8155	1.69384	0.13132	12.8986	4.58e-38	3.43e-36
SLC7A7	458.262	1.36144	0.105666	12.8844	5.51e-38	4.1e-36
LTA	20.7858	1.74985	0.136131	12.8541	8.15e-38	6.04e-36
LAMC2	304.489	3.02482	0.235355	12.8521	8.37e-38	6.18e-36
PDE6G	48.6032	1.36519	0.10629	12.844	9.3e-38	6.84e-36
SIGLEC7	53.6511	1.42889	0.11137	12.8301	1.11e-37	8.15e-36
CST7	193.479	1.6634	0.129725	12.8225	1.23e-37	8.92e-36
HLA-DRB1	11048.7	1.61463	0.125961	12.8184	1.29e-37	9.36e-36
LXN	150.59	1.45128	0.11331	12.8081	1.48e-37	1.06e-35
CNR2	9.14417	2.31873	0.181074	12.8054	1.53e-37	1.09e-35
SIGLEC9	78.8595	1.34663	0.105171	12.8042	1.55e-37	1.1e-35
TNFRSF17	15.506	3.13964	0.245356	12.7963	1.72e-37	1.22e-35
FGD3	257.407	1.38498	0.108309	12.7873	1.93e-37	1.36e-35
ICOS	32.5293	2.02493	0.158384	12.7849	1.99e-37	1.4e-35
EOMES	53.1452	1.8371	0.143752	12.7797	2.13e-37	1.49e-35
CSF3R	279.715	1.74081	0.136229	12.7786	2.16e-37	1.51e-35
EBI3	116.319	1.40932	0.110326	12.7741	2.29e-37	1.59e-35
PLEK	554.928	1.55275	0.121624	12.7668	2.51e-37	1.74e-35
COL10A1	73.76	3.27965	0.257047	12.7589	2.78e-37	1.92e-35
OSCAR	71.9255	1.35474	0.106192	12.7574	2.84e-37	1.95e-35
RNASE6	285.539	1.30975	0.102687	12.7549	2.93e-37	2e-35
TNFSF8	39.9999	1.4663	0.115041	12.7459	3.28e-37	2.24e-35
FPR1	106.764	1.86058	0.146008	12.743	3.41e-37	2.32e-35
KLHL6	147.232	1.41021	0.110756	12.7326	3.9e-37	2.64e-35
FLT3	22.6793	1.91668	0.151007	12.6926	6.5e-37	4.35e-35
HLA-DRA	15037.1	1.52239	0.119946	12.6923	6.53e-37	4.36e-35
LOXL1	281.553	2.04833	0.161405	12.6906	6.67e-37	4.43e-35
CLEC9A	13.7802	1.93915	0.15284	12.6875	6.94e-37	4.58e-35
TLR7	57.4935	1.64508	0.129879	12.6663	9.1e-37	5.98e-35
GZMA	226.432	1.67617	0.13306	12.5972	2.19e-36	1.42e-34
UBASH3B	168.705	1.58236	0.125657	12.5927	2.32e-36	1.5e-34
FCRL2	8.11433	2.75638	0.218945	12.5893	2.42e-36	1.56e-34
CEACAM4	10.4512	1.54837	0.123021	12.5861	2.52e-36	1.62e-34
CLIC6	96.313	3.10446	0.246797	12.579	2.75e-36	1.76e-34
IGLL5	510.623	3.12418	0.248444	12.575	2.9e-36	1.85e-34
CD1B	10.8942	2.3999	0.191014	12.564	3.33e-36	2.11e-34
RUBCNL	72.8209	1.50866	0.120156	12.5558	3.69e-36	2.32e-34
CRIP1	37.0983	1.45968	0.116253	12.556	3.68e-36	2.32e-34
CFTR	165.611	3.69041	0.294263	12.5412	4.44e-36	2.79e-34
SCD5	201.463	2.21569	0.176816	12.531	5.05e-36	3.16e-34
ATP2A3	588.46	1.42844	0.114453	12.4806	9.52e-36	5.91e-34
FCHO1	134.196	2.02025	0.162122	12.4613	1.21e-35	7.51e-34
FCRL1	6.13543	2.74325	0.220226	12.4565	1.29e-35	7.95e-34
TBX21	45.3381	1.43518	0.11541	12.4355	1.68e-35	1.03e-33
CLECL1	15.1925	1.72597	0.13894	12.4224	1.98e-35	1.21e-33
MZB1	281.667	2.82555	0.227467	12.4218	1.99e-35	1.22e-33
FCGR1A	81.7256	1.83155	0.147477	12.4192	2.06e-35	1.25e-33
CTSW	172.692	1.64341	0.132514	12.4018	2.55e-35	1.54e-33
GLIPR1	449.845	1.60484	0.129819	12.3621	4.19e-35	2.52e-33
TCL1A	15.2551	2.73112	0.221136	12.3504	4.85e-35	2.89e-33
TNIP3	7.58736	2.28802	0.185252	12.3509	4.82e-35	2.89e-33
CLEC17A	4.03532	2.55271	0.207283	12.3151	7.51e-35	4.44e-33
FUT7	12.1926	1.80258	0.146777	12.2811	1.14e-34	6.72e-33
FCGR1B	16.5291	1.77086	0.144401	12.2635	1.42e-34	8.31e-33
CD19	37.1779	2.44228	0.199421	12.2469	1.75e-34	1.01e-32
SELL	233.978	1.4772	0.12081	12.2275	2.22e-34	1.28e-32
JAKMIP1	26.436	1.76028	0.14447	12.1844	3.76e-34	2.16e-32
TMPRSS13	23.052	2.22588	0.182886	12.1708	4.44e-34	2.54e-32
P2RY12	11.2065	1.9532	0.160756	12.1501	5.73e-34	3.26e-32
FCRL3	44.5553	2.27995	0.187863	12.1363	6.79e-34	3.83e-32
ZNF469	93.2039	1.75453	0.144829	12.1145	8.85e-34	4.98e-32
SLFN12L	22.8153	1.65022	0.136352	12.1026	1.02e-33	5.73e-32
CCR4	27.5821	1.87404	0.154891	12.0991	1.07e-33	5.96e-32
GPBAR1	93.524	1.78569	0.147841	12.0784	1.37e-33	7.61e-32
ARL4C	1042.12	1.37662	0.114359	12.0377	2.25e-33	1.24e-31
CLNK	8.03085	1.83369	0.15242	12.0305	2.46e-33	1.35e-31
CD300C	36.0766	1.34995	0.112358	12.0148	2.97e-33	1.62e-31
BCL11B	87.5202	1.59204	0.133217	11.9507	6.43e-33	3.51e-31
NCR3	24.6327	1.51571	0.126845	11.9492	6.55e-33	3.56e-31
RGS1	902.356	1.82168	0.152528	11.9433	7.04e-33	3.81e-31
KCNN4	68.0743	1.52081	0.127788	11.901	1.17e-32	6.31e-31
LILRA5	56.0214	1.45573	0.122429	11.8904	1.33e-32	7.15e-31
GPR183	181.76	1.5065	0.126958	11.8661	1.78e-32	9.54e-31
SYTL3	65.5411	1.314	0.110886	11.85	2.15e-32	1.15e-30
SH2D2A	142.552	1.54573	0.1306	11.8356	2.56e-32	1.36e-30
MXRA5	400.42	1.9263	0.162992	11.8184	3.14e-32	1.66e-30
ISLR	684.738	2.38775	0.20257	11.7873	4.54e-32	2.4e-30
RHOH	106.84	1.54807	0.131353	11.7856	4.63e-32	2.44e-30
CD200R1	35.2635	1.30699	0.110936	11.7815	4.86e-32	2.55e-30
COL8A2	100.509	1.88674	0.160206	11.777	5.13e-32	2.69e-30
FCRL5	40.8692	2.81942	0.2398	11.7574	6.47e-32	3.37e-30
CD300E	42.5241	1.39916	0.119384	11.7198	1.01e-31	5.24e-30
SSPN	106.087	1.82293	0.155635	11.7128	1.1e-31	5.65e-30
TSPAN32	38.7727	1.32198	0.112965	11.7026	1.24e-31	6.36e-30
GPR68	65.5154	1.41906	0.121449	11.6844	1.53e-31	7.84e-30
RIPK3	70.8769	1.3254	0.113556	11.6718	1.78e-31	9.07e-30
EMP3	618.602	1.33906	0.114733	11.671	1.79e-31	9.12e-30
CD40LG	38.3533	1.55393	0.133169	11.6689	1.84e-31	9.34e-30
CD1A	7.61363	2.13742	0.18321	11.6665	1.89e-31	9.57e-30
IRF4	72.8645	2.19035	0.188546	11.6171	3.37e-31	1.7e-29
CD3D	230.03	1.72964	0.148896	11.6164	3.4e-31	1.71e-29
HK3	157.918	1.46742	0.126385	11.6107	3.64e-31	1.82e-29
SIGLEC8	32.143	1.78206	0.15376	11.5899	4.63e-31	2.31e-29
C1QA	5708.96	1.42862	0.123643	11.5544	7.01e-31	3.48e-29
IL2RG	973.188	1.66519	0.1443	11.5398	8.31e-31	4.11e-29
B3GALT2	33.4837	2.257	0.195649	11.5359	8.69e-31	4.29e-29
KCNA3	11.6317	1.87831	0.162854	11.5337	8.93e-31	4.39e-29
CCL4	220.988	1.46661	0.127201	11.5298	9.33e-31	4.58e-29
MMP7	722.18	3.13866	0.272241	11.529	9.43e-31	4.61e-29
PRF1	323.263	1.40401	0.121804	11.5268	9.67e-31	4.72e-29
PITPNM3	45.9934	1.97869	0.171848	11.5142	1.12e-30	5.44e-29
ABR	785	1.36558	0.118689	11.5056	1.24e-30	6e-29
PNOC	8.40348	2.82197	0.245292	11.5045	1.25e-30	6.06e-29
RAB25	79.4077	3.48467	0.304038	11.4613	2.06e-30	9.97e-29
CLEC4G	95.5123	2.91368	0.254336	11.4561	2.19e-30	1.05e-28
VTCN1	93.5498	3.32909	0.291125	11.4353	2.79e-30	1.33e-28
TNFRSF13C	31.455	1.71643	0.15011	11.4344	2.81e-30	1.34e-28
FASLG	28.0739	1.67335	0.146362	11.4329	2.86e-30	1.36e-28
FCN1	157.23	1.49215	0.130888	11.4002	4.17e-30	1.97e-28
NKG7	415.449	1.68738	0.148551	11.3589	6.7e-30	3.13e-28
CD22	97.5037	1.7628	0.155233	11.3558	6.94e-30	3.23e-28
IL24	33.32	1.51037	0.133009	11.3554	6.97e-30	3.23e-28
XYLT1	84.8877	1.39266	0.122641	11.3556	6.96e-30	3.23e-28
KIF3C	194.711	1.47533	0.130431	11.3112	1.16e-29	5.33e-28
ITGA4	152.688	1.38555	0.122498	11.3108	1.16e-29	5.34e-28
C11ORF63	29.111	1.50845	0.133402	11.3076	1.2e-29	5.53e-28
LAX1	32.2156	1.58384	0.140082	11.3065	1.22e-29	5.58e-28
KLRB1	157.425	1.4179	0.125511	11.297	1.36e-29	6.19e-28
HLA-DQB2	306.084	1.80207	0.159618	11.2899	1.47e-29	6.69e-28
MMP2	1913.24	1.83167	0.162451	11.2752	1.74e-29	7.89e-28
PBX4	20.3734	1.55962	0.138429	11.2665	1.92e-29	8.69e-28
P2RX1	34.7195	1.52235	0.135236	11.257	2.14e-29	9.64e-28
S100A4	1050.12	1.4707	0.130726	11.2502	2.31e-29	1.04e-27
GPNMB	2431.46	1.44882	0.128807	11.248	2.37e-29	1.06e-27
CR1	42.5373	1.8442	0.164067	11.2405	2.58e-29	1.15e-27
MORN3	14.9606	1.40481	0.125124	11.2274	2.99e-29	1.33e-27
ARRDC5	5.27203	1.51668	0.135106	11.2259	3.04e-29	1.35e-27
CCL2	687.527	1.62962	0.145254	11.2191	3.29e-29	1.45e-27
NCEH1	506.779	1.47715	0.131765	11.2105	3.62e-29	1.6e-27
GZMB	96.5658	1.63011	0.145623	11.194	4.36e-29	1.92e-27
LTB	564.456	1.75847	0.157181	11.1875	4.69e-29	2.06e-27
TNF	17.376	1.6773	0.150119	11.1731	5.52e-29	2.42e-27
FCN3	474.782	2.23218	0.200317	11.1432	7.73e-29	3.37e-27
RHOV	67.4301	2.95473	0.265327	11.1362	8.36e-29	3.63e-27
DPYSL3	756.133	1.39592	0.125405	11.1313	8.83e-29	3.81e-27
ITGA3	1032.82	1.80809	0.1628	11.1062	1.17e-28	5.03e-27
SLC28A3	17.5983	2.90505	0.261589	11.1054	1.18e-28	5.06e-27
GAL3ST4	125.863	1.49032	0.134301	11.0969	1.3e-28	5.55e-27
CCL19	572.217	2.76486	0.249171	11.0962	1.31e-28	5.58e-27
FNDC1	232.031	2.30054	0.207467	11.0887	1.42e-28	6.06e-27
CTLA4	56.2843	1.83115	0.165161	11.087	1.45e-28	6.16e-27
GZMH	105.809	1.47317	0.133088	11.0691	1.77e-28	7.49e-27
PRSS22	59.7357	3.42957	0.310413	11.0484	2.23e-28	9.41e-27
PLAC8	101.749	1.92317	0.174474	11.0227	2.97e-28	1.25e-26
PI16	10.8002	2.51287	0.228431	11.0006	3.8e-28	1.59e-26
ZNF683	35.5858	1.76848	0.160776	10.9997	3.84e-28	1.6e-26
PRICKLE1	59.3779	1.72305	0.156737	10.9933	4.12e-28	1.72e-26
SLC24A3	65.9096	2.23003	0.203062	10.982	4.66e-28	1.94e-26
BNC2	52.074	1.81254	0.165265	10.9675	5.48e-28	2.27e-26
HDAC9	86.5402	1.39235	0.126955	10.9673	5.49e-28	2.27e-26
CLEC4E	44.2461	1.67794	0.153129	10.9577	6.1e-28	2.52e-26
CERCAM	466.399	1.71492	0.156577	10.9526	6.46e-28	2.66e-26
COL3A1	15354.9	1.78633	0.163237	10.9432	7.17e-28	2.94e-26
KCNQ5	7.20929	2.03262	0.185774	10.9414	7.31e-28	3e-26
EMILIN1	1504.63	1.57866	0.144382	10.934	7.93e-28	3.24e-26
CCR8	5.01149	2.15314	0.197319	10.912	1.01e-27	4.1e-26
RAB36	53.7135	1.9703	0.180635	10.9076	1.06e-27	4.29e-26
GPR174	10.0596	2.08408	0.191803	10.8657	1.68e-27	6.73e-26
DUSP2	180.108	1.48095	0.136324	10.8634	1.72e-27	6.89e-26
ZCCHC18	7.54187	1.37652	0.126721	10.8626	1.74e-27	6.94e-26
SFRP1	68.2796	2.23088	0.205503	10.8557	1.87e-27	7.47e-26
RSPO3	29.682	2.39523	0.220984	10.8389	2.25e-27	8.93e-26
MAP1A	155.326	1.49511	0.137972	10.8363	2.32e-27	9.15e-26
CLDN10	125.817	3.51123	0.324261	10.8284	2.52e-27	9.93e-26
HCST	192.855	1.32944	0.122874	10.8196	2.78e-27	1.09e-25
CD163	1278.16	1.30579	0.120917	10.7991	3.48e-27	1.36e-25
ADAMTS12	204.672	1.4369	0.133177	10.7894	3.86e-27	1.51e-25
SYTL1	157.528	1.34647	0.124929	10.7779	4.38e-27	1.7e-25
ECM1	394.751	1.34909	0.125397	10.7585	5.4e-27	2.09e-25
SIRPB1	37.3592	1.49616	0.139369	10.7353	6.95e-27	2.67e-25
B3GALT5	27.1817	2.98293	0.278191	10.7226	7.97e-27	3.06e-25
COL16A1	504.979	1.7204	0.160612	10.7115	8.99e-27	3.44e-25
ALOX5AP	170.782	1.46766	0.13705	10.709	9.24e-27	3.52e-25
SLC35F2	90.3408	1.64664	0.154307	10.6712	1.39e-26	5.28e-25
DTHD1	6.32824	1.97506	0.185168	10.6663	1.46e-26	5.56e-25
DNAJC5B	22.0439	1.49974	0.140748	10.6555	1.64e-26	6.23e-25
GLI2	36.4145	1.92547	0.181054	10.6347	2.05e-26	7.77e-25
TUSC5	8.58378	3.83947	0.361157	10.631	2.14e-26	8.07e-25
TMEM119	223.762	1.91917	0.180532	10.6306	2.15e-26	8.09e-25
PIK3CG	54.1494	1.3051	0.122917	10.6177	2.47e-26	9.27e-25
STAB2	60.2018	2.0619	0.194201	10.6173	2.48e-26	9.29e-25
POU2AF1	126.495	2.01314	0.189741	10.61	2.68e-26	1e-24
COL1A2	12314.7	1.6216	0.152968	10.6009	2.95e-26	1.1e-24
SSC5D	135.785	1.67699	0.158276	10.5953	3.13e-26	1.16e-24
TTC16	8.84017	1.40938	0.133126	10.5868	3.43e-26	1.27e-24
HGNC:18790	13.1098	1.50089	0.141791	10.5853	3.49e-26	1.29e-24
EMB	251.298	1.44864	0.136979	10.5756	3.87e-26	1.43e-24
ST8SIA1	29.72	1.46296	0.138507	10.5624	4.45e-26	1.64e-24
COL6A2	7128.76	1.32978	0.126028	10.5515	5e-26	1.84e-24
TNFAIP6	29.5298	2.26552	0.215226	10.5262	6.54e-26	2.39e-24
PDCD1LG2	63.5621	1.4735	0.140049	10.5213	6.89e-26	2.51e-24
MCOLN2	42.2044	1.74774	0.166287	10.5104	7.74e-26	2.82e-24
CCR2	85.5101	1.47825	0.140684	10.5075	7.98e-26	2.9e-24
RYR1	59.4514	1.53084	0.145724	10.5051	8.18e-26	2.97e-24
LRRC55	15.1219	1.86064	0.177438	10.4861	1e-25	3.6e-24
PTGIR	130.511	1.30429	0.124504	10.4758	1.12e-25	3.99e-24
IL2RA	60.7389	1.6223	0.154916	10.4722	1.16e-25	4.14e-24
SCARA5	62.4062	2.75966	0.26396	10.4548	1.39e-25	4.96e-24
HTR7	10.8727	1.56746	0.149947	10.4534	1.41e-25	5.02e-24
GDF2	34.3351	4.70492	0.450379	10.4466	1.52e-25	5.39e-24
BANK1	32.1965	2.01755	0.19328	10.4385	1.65e-25	5.84e-24
GEM	390.137	1.58525	0.151894	10.4365	1.69e-25	5.95e-24
GPR31	1.36571	2.74012	0.262673	10.4317	1.78e-25	6.25e-24
IFI44L	526.714	1.75582	0.168321	10.4313	1.78e-25	6.26e-24
ALOX5	339.882	1.6592	0.159269	10.4176	2.06e-25	7.21e-24
TNFRSF18	87.9923	1.57601	0.151305	10.4161	2.09e-25	7.31e-24
MAL	19.6567	1.66333	0.159772	10.4107	2.22e-25	7.73e-24
SIRPB2	46.1004	1.34947	0.130071	10.3749	3.23e-25	1.12e-23
TTC24	5.17878	2.09186	0.202075	10.3519	4.1e-25	1.42e-23
ANTXR1	806.754	1.45597	0.140857	10.3365	4.82e-25	1.66e-23
GAS1	75.0621	1.72147	0.167247	10.293	7.58e-25	2.59e-23
PMEPA1	1020.73	1.76377	0.171838	10.2642	1.02e-24	3.49e-23
PODNL1	30.009	1.55601	0.151648	10.2607	1.06e-24	3.61e-23
MOXD1	217.603	1.92987	0.188104	10.2596	1.07e-24	3.65e-23
TRPV6	70.5521	3.04031	0.296362	10.2588	1.08e-24	3.67e-23
AEBP1	3694.18	1.71466	0.167316	10.2481	1.21e-24	4.09e-23
PLA2G4A	44.4224	1.58914	0.15564	10.2104	1.78e-24	5.99e-23
EPS8L1	194.729	2.21583	0.217324	10.196	2.07e-24	6.92e-23
CXCL12	2113.31	1.50486	0.147915	10.1739	2.59e-24	8.66e-23
GPRIN2	21.7384	3.54089	0.348135	10.171	2.67e-24	8.88e-23
C1QTNF7	32.2747	1.68038	0.16521	10.1712	2.67e-24	8.88e-23
CLEC4M	19.8998	3.42363	0.337069	10.1571	3.08e-24	1.02e-22
KIAA1644	13.2897	1.95093	0.192635	10.1276	4.17e-24	1.38e-22
APOBEC3D	99.3561	1.30561	0.129198	10.1055	5.22e-24	1.72e-22
BHLHE41	184.789	1.79389	0.177699	10.0951	5.81e-24	1.91e-22
PTGIS	285.772	1.9569	0.193859	10.0945	5.84e-24	1.92e-22
ID4	158.295	1.50221	0.149291	10.0623	8.11e-24	2.65e-22
CD8B	86.284	1.84158	0.183204	10.0521	9e-24	2.93e-22
TMEM159	140.865	1.33757	0.13314	10.0463	9.54e-24	3.11e-22
HLA-DRB5	3570.73	1.495	0.148934	10.038	1.04e-23	3.37e-22
COL5A1	2635.55	1.55873	0.155523	10.0225	1.21e-23	3.93e-22
CEACAM3	4.894	1.74479	0.174167	10.0179	1.27e-23	4.11e-22
MUC6	296.855	3.00321	0.300536	9.99286	1.64e-23	5.27e-22
ST6GAL2	50.5654	2.17062	0.217251	9.99128	1.66e-23	5.34e-22
HHIP	73.1816	2.64832	0.265422	9.97776	1.91e-23	6.11e-22
RRAD	148.542	1.66835	0.167488	9.96101	2.26e-23	7.2e-22
PDZD4	98.4701	1.33789	0.134377	9.95626	2.37e-23	7.54e-22
PRELP	933.483	1.8238	0.184122	9.90537	3.95e-23	1.25e-21
CHST4	141.546	3.39356	0.343133	9.88993	4.6e-23	1.46e-21
DCN	3316.16	1.97498	0.199689	9.89029	4.59e-23	1.46e-21
COL1A1	21174.4	1.66459	0.168312	9.88988	4.61e-23	1.46e-21
IL10	11.96	1.51035	0.153038	9.86911	5.67e-23	1.78e-21
VSIG4	395.004	1.37363	0.13924	9.86519	5.89e-23	1.85e-21
ALDH1L2	51.808	1.3153	0.133404	9.85958	6.23e-23	1.95e-21
ATP1A3	18.1758	1.66557	0.16907	9.8514	6.76e-23	2.11e-21
SRPX	173.276	1.82461	0.185251	9.84934	6.9e-23	2.15e-21
ADAMTS2	807.836	1.45249	0.147477	9.84888	6.93e-23	2.16e-21
DCLK1	53.9907	1.51088	0.153448	9.84619	7.12e-23	2.21e-21
GABBR1	227.351	1.4483	0.147168	9.84115	7.49e-23	2.32e-21
RORB	10.6872	2.34764	0.238848	9.82901	8.44e-23	2.61e-21
LAG3	240.587	1.54494	0.157263	9.82391	8.88e-23	2.74e-21
CLMP	52.3575	1.43958	0.147048	9.78986	1.24e-22	3.83e-21
GPR82	12.2213	1.37425	0.140524	9.77948	1.38e-22	4.23e-21
MFAP4	788.66	2.05289	0.211265	9.71714	2.55e-22	7.74e-21
CYS1	117.561	2.39538	0.246845	9.70398	2.9e-22	8.78e-21
SFRP5	270.082	3.58715	0.370222	9.68917	3.35e-22	1.01e-20
FZD2	60.176	1.50252	0.155172	9.6829	3.56e-22	1.07e-20
S100B	36.2412	1.55081	0.16019	9.68107	3.63e-22	1.09e-20
MXRA8	652.495	1.30119	0.134484	9.67538	3.84e-22	1.15e-20
HAND2	115.505	2.32209	0.240167	9.66863	4.1e-22	1.22e-20
GGT5	1250.59	1.43318	0.148242	9.66788	4.13e-22	1.23e-20
TMEM200A	66.2884	1.57081	0.162704	9.6544	4.71e-22	1.4e-20
WISP1	88.0006	1.55032	0.160768	9.64323	5.25e-22	1.55e-20
ZBED2	17.1655	2.14469	0.222822	9.62511	6.26e-22	1.84e-20
LTBP2	1450.7	1.34711	0.139964	9.62468	6.29e-22	1.85e-20
ANK3	369.132	1.58451	0.164793	9.61518	6.9e-22	2.02e-20
CILP	58.1711	1.71816	0.178917	9.60311	7.76e-22	2.27e-20
DACT3	93.657	1.32156	0.137622	9.60281	7.78e-22	2.27e-20
RGS11	34.4933	1.67587	0.174903	9.58173	9.54e-22	2.77e-20
KRT36	1.82897	1.98618	0.207573	9.56854	1.08e-21	3.14e-20
LGI2	79.5058	1.42079	0.148701	9.5547	1.24e-21	3.57e-20
LRRN3	13.2724	1.67143	0.174969	9.55274	1.26e-21	3.63e-20
OLFM1	171.251	1.81056	0.189784	9.54013	1.43e-21	4.09e-20
FA2H	63.0713	2.70194	0.283273	9.53828	1.45e-21	4.16e-20
INMT	422.899	1.59702	0.167841	9.51512	1.82e-21	5.18e-20
GPR84	16.3	1.82968	0.192406	9.50948	1.92e-21	5.46e-20
RGS4	186.624	1.85078	0.194882	9.49692	2.16e-21	6.14e-20
PLPP4	15.0046	2.37373	0.250291	9.4839	2.45e-21	6.94e-20
SPSB4	5.51269	2.20471	0.232631	9.4773	2.61e-21	7.38e-20
PKP3	126.865	2.6626	0.281131	9.471	2.77e-21	7.82e-20
EGR2	134.441	1.3765	0.145439	9.46441	2.95e-21	8.32e-20
CDH3	22.4372	1.85344	0.196166	9.44831	3.44e-21	9.63e-20
KRT80	206.428	2.28888	0.242393	9.44287	3.63e-21	1.01e-19
FAP	124.167	1.63322	0.172959	9.44279	3.63e-21	1.01e-19
ADRA2A	155.66	1.93723	0.205445	9.42942	4.12e-21	1.15e-19
CD70	13.6769	1.58387	0.168177	9.41788	4.6e-21	1.28e-19
SIGLEC14	46.8049	1.80342	0.191691	9.40793	5.06e-21	1.4e-19
SFRP4	261.278	1.77065	0.188478	9.39443	5.75e-21	1.59e-19
AMPD1	2.97568	2.67591	0.284942	9.39108	5.94e-21	1.63e-19
LGALS2	154.623	1.58254	0.168564	9.38836	6.09e-21	1.67e-19
POSTN	986.848	1.92002	0.20478	9.37601	6.85e-21	1.88e-19
PODN	448.536	1.72689	0.184759	9.34669	9.04e-21	2.46e-19
THBS2	1934.81	1.67084	0.179265	9.32051	1.16e-20	3.13e-19
LTK	61.3427	1.51306	0.162397	9.31702	1.2e-20	3.23e-19
JSRP1	40.6668	1.59148	0.170981	9.30793	1.3e-20	3.51e-19
CCDC80	1502.95	1.77859	0.191396	9.29275	1.5e-20	4.04e-19
ST6GALNAC1	11.2592	1.66568	0.179446	9.28237	1.66e-20	4.44e-19
WFDC1	85.2889	1.33812	0.144179	9.28094	1.68e-20	4.49e-19
FPR2	9.96011	1.73179	0.18677	9.27233	1.82e-20	4.85e-19
IFNG	11.8735	2.03027	0.219177	9.26313	1.99e-20	5.28e-19
PDE1A	126.774	1.32546	0.143272	9.25137	2.22e-20	5.88e-19
TNC	1054.78	1.51481	0.163868	9.2441	2.37e-20	6.27e-19
LUM	1983.69	2.00938	0.217453	9.24054	2.45e-20	6.46e-19
MYO3A	4.68482	3.96471	0.429137	9.23881	2.49e-20	6.56e-19
SNCA	23.9128	1.46023	0.158074	9.23764	2.52e-20	6.62e-19
CCBE1	46.6041	1.98528	0.215457	9.21424	3.13e-20	8.18e-19
CEACAM7	52.8443	5.28399	0.57394	9.20652	3.37e-20	8.78e-19
KIF19	16.6136	1.33364	0.145103	9.19097	3.89e-20	1.01e-18
CPZ	7.21053	2.78205	0.302842	9.18647	4.06e-20	1.05e-18
SVEP1	285.804	1.69136	0.184204	9.182	4.23e-20	1.09e-18
CRHBP	192.144	1.99924	0.217966	9.17226	4.63e-20	1.19e-18
PTPN13	109.632	1.71899	0.187413	9.17219	4.64e-20	1.19e-18
PLTP	1772.78	1.42962	0.15613	9.15664	5.35e-20	1.37e-18
NRG3	26.3215	2.36413	0.258797	9.1351	6.53e-20	1.67e-18
PNMA2	57.0747	1.71017	0.187345	9.12846	6.95e-20	1.77e-18
KLRK1	8.5004	1.66276	0.182366	9.11771	7.67e-20	1.95e-18
EPHA3	239.938	1.59175	0.174588	9.11721	7.71e-20	1.96e-18
SLC4A3	127.464	2.15745	0.236691	9.11504	7.86e-20	1.99e-18
CDH6	454.829	1.50841	0.165569	9.11041	8.21e-20	2.08e-18
COMP	147.573	2.45831	0.269999	9.10491	8.63e-20	2.18e-18
SEL1L3	1607.12	1.41515	0.155462	9.10284	8.8e-20	2.22e-18
EPHX3	16.1055	1.49877	0.164687	9.1007	8.98e-20	2.26e-18
CDH11	390.237	1.54573	0.170301	9.07646	1.12e-19	2.8e-18
CHIT1	103.452	2.07172	0.228434	9.06923	1.2e-19	2.99e-18
IL17RD	50.5534	1.421	0.156834	9.06053	1.3e-19	3.23e-18
MEOX1	30.2823	1.72298	0.190748	9.03273	1.67e-19	4.15e-18
PCDH7	54.5771	1.72094	0.190633	9.02751	1.76e-19	4.34e-18
NPFFR1	3.15604	2.01066	0.223301	9.00427	2.17e-19	5.34e-18
IL1B	55.745	1.34217	0.149072	9.00346	2.19e-19	5.37e-18
FANK1	11.5867	1.51461	0.168305	8.99923	2.27e-19	5.57e-18
CLEC4F	18.6725	1.47788	0.164334	8.99313	2.4e-19	5.88e-18
SCTR	135.891	1.86581	0.207908	8.97423	2.85e-19	6.94e-18
GATA3	65.8797	1.30499	0.14547	8.97087	2.94e-19	7.15e-18
P2RY6	123.253	1.35607	0.151643	8.94251	3.8e-19	9.22e-18
NTRK3	19.4414	1.68666	0.188626	8.94181	3.83e-19	9.27e-18
KIAA1549L	27.0626	2.0722	0.231853	8.93754	3.98e-19	9.62e-18
SLC7A4	10.8055	2.45167	0.274488	8.93177	4.19e-19	1.01e-17
NXNL2	4.16732	2.08436	0.233383	8.93107	4.22e-19	1.02e-17
PRRX1	161.45	1.42727	0.159812	8.93096	4.22e-19	1.02e-17
INSL3	5.39032	1.67183	0.187631	8.91017	5.1e-19	1.22e-17
S100A3	23.7881	1.4683	0.164814	8.90881	5.16e-19	1.23e-17
CCL21	1037.75	1.99434	0.224048	8.90141	5.51e-19	1.31e-17
CCDC74A	49.0247	1.3803	0.155168	8.89554	5.81e-19	1.38e-17
RUFY4	20.042	1.48077	0.166499	8.89356	5.92e-19	1.4e-17
LPAR1	93.9878	1.7682	0.198852	8.89202	6e-19	1.42e-17
ACKR1	119.865	1.9119	0.215347	8.8782	6.79e-19	1.61e-17
GFPT2	112.319	1.71805	0.194	8.85589	8.3e-19	1.96e-17
ADGRB3	11.3977	1.93063	0.218427	8.83878	9.68e-19	2.28e-17
BMPER	28.5135	1.83971	0.208156	8.83814	9.73e-19	2.29e-17
CR2	18.4417	2.46015	0.278504	8.83345	1.01e-18	2.38e-17
FBLN2	1130.74	1.61425	0.182878	8.82691	1.08e-18	2.52e-17
EFEMP1	1473.6	1.8248	0.206869	8.82104	1.13e-18	2.65e-17
SYT13	276.676	2.89025	0.328243	8.8052	1.31e-18	3.04e-17
KIAA1211	47.1859	1.8236	0.207425	8.79163	1.47e-18	3.43e-17
MFSD6L	4.56215	2.1019	0.239266	8.78476	1.57e-18	3.64e-17
CRISPLD2	827.176	1.33141	0.151712	8.77593	1.7e-18	3.92e-17
TIMD4	37.3889	1.88505	0.214882	8.77251	1.75e-18	4.04e-17
CD207	22.6005	1.75409	0.200105	8.76585	1.85e-18	4.27e-17
MGP	2014.47	1.33249	0.152008	8.76591	1.85e-18	4.27e-17
MYBPC2	5.15277	1.8454	0.210548	8.76474	1.87e-18	4.3e-17
MMP9	910.005	1.68918	0.192769	8.76275	1.91e-18	4.36e-17
IL9R	2.93453	1.43886	0.164201	8.76278	1.9e-18	4.36e-17
SLC5A1	69.2767	2.65927	0.303516	8.76157	1.93e-18	4.4e-17
NCCRP1	9.92024	1.7704	0.202085	8.76068	1.94e-18	4.43e-17
SELP	96.0021	1.47078	0.167888	8.76047	1.94e-18	4.44e-17
TMEM130	28.2216	2.01344	0.229945	8.75618	2.02e-18	4.6e-17
PTH1R	149.461	1.34129	0.153817	8.72005	2.78e-18	6.31e-17
CLSTN2	94.1407	1.61529	0.185409	8.712	2.99e-18	6.74e-17
GPR141	6.07887	1.40986	0.161974	8.70427	3.2e-18	7.19e-17
PTCRA	7.12778	1.38075	0.158646	8.70337	3.22e-18	7.23e-17
CXORF65	8.61755	1.37188	0.157826	8.69238	3.55e-18	7.93e-17
IGFN1	22.7133	2.37092	0.272978	8.68539	3.77e-18	8.43e-17
WNT10B	13.2531	1.44804	0.167048	8.66838	4.38e-18	9.76e-17
FCER2	13.6234	1.43337	0.16558	8.65667	4.86e-18	1.08e-16
TMEM200C	51.5784	1.62917	0.188243	8.65458	4.95e-18	1.1e-16
IL12B	2.52046	1.74506	0.201696	8.65192	5.06e-18	1.12e-16
FDCSP	95.1627	3.12592	0.361427	8.64884	5.2e-18	1.15e-16
CD38	238.006	1.47411	0.17086	8.62758	6.27e-18	1.38e-16
ISYNA1	1319.74	1.41272	0.163868	8.62108	6.63e-18	1.46e-16
PDE6B	58.3297	1.34765	0.156543	8.60884	7.38e-18	1.62e-16
SLIT2	176.197	1.4376	0.167163	8.6	7.97e-18	1.74e-16
CXCR5	1.37019	2.34151	0.272526	8.59188	8.56e-18	1.87e-16
TFPI2	108.912	1.52401	0.177973	8.56318	1.1e-17	2.38e-16
DES	59.4565	1.92411	0.224833	8.55794	1.15e-17	2.49e-16
NDST3	4.22271	2.17089	0.253964	8.54803	1.25e-17	2.71e-16
NPTX1	11.5991	2.22372	0.260167	8.54729	1.26e-17	2.72e-16
AQP1	3653.65	1.31069	0.153361	8.54644	1.27e-17	2.74e-16
DPT	286.185	2.03746	0.238513	8.54234	1.32e-17	2.83e-16
RGS13	8.67728	2.11558	0.247776	8.5383	1.36e-17	2.93e-16
PDZRN4	10.3449	2.12853	0.250359	8.50193	1.86e-17	4e-16
CADM3	18.3459	2.03464	0.239389	8.49927	1.91e-17	4.08e-16
NTRK2	95.8331	1.85988	0.21889	8.49687	1.95e-17	4.16e-16
HLA-DQA2	537.076	1.57021	0.184841	8.49493	1.98e-17	4.22e-16
RNF150	77.2908	1.68727	0.198781	8.48809	2.1e-17	4.46e-16
ANO9	240.23	1.56211	0.184575	8.4633	2.6e-17	5.5e-16
DUSP26	13.1988	1.51484	0.179221	8.45236	2.85e-17	6.03e-16
NGFR	499.457	1.44204	0.170907	8.43757	3.24e-17	6.82e-16
PIWIL4	77.6816	1.35086	0.16027	8.4286	3.5e-17	7.34e-16
ANOS1	65.3022	1.34102	0.159143	8.42647	3.56e-17	7.46e-16
SLC12A3	3.9062	1.51986	0.180496	8.42047	3.75e-17	7.83e-16
HSPB7	58.7246	1.52032	0.18064	8.41629	3.89e-17	8.1e-16
LRRC4C	17.3609	1.57786	0.187585	8.4114	4.05e-17	8.42e-16
LINGO3	4.16589	1.36169	0.16221	8.39464	4.67e-17	9.69e-16
ALKAL2	35.4766	2.11267	0.251705	8.39345	4.72e-17	9.78e-16
ATP8A2	14.5886	1.41334	0.168587	8.38342	5.14e-17	1.06e-15
ZG16B	86.0975	2.05047	0.244713	8.37905	5.34e-17	1.1e-15
VEPH1	136.013	2.1463	0.256237	8.37621	5.47e-17	1.13e-15
CCDC160	2.14882	2.65902	0.321561	8.26909	1.35e-16	2.73e-15
NXF3	8.07253	1.79074	0.217108	8.24816	1.61e-16	3.24e-15
IGFL2	2.86186	2.08873	0.253743	8.23167	1.85e-16	3.7e-15
GNG8	3.02172	1.87035	0.22724	8.23071	1.86e-16	3.72e-15
FAM92B	2.27999	2.2863	0.278342	8.214	2.14e-16	4.26e-15
WNT2	22.6022	2.47268	0.301499	8.20129	2.38e-16	4.71e-15
HLA-DOB	112.555	1.38213	0.168569	8.19924	2.42e-16	4.79e-15
CD5L	596.923	1.94567	0.237861	8.17983	2.84e-16	5.61e-15
PHACTR3	4.52092	1.57287	0.192868	8.15513	3.49e-16	6.88e-15
IL4I1	207.199	1.35331	0.16597	8.15398	3.52e-16	6.93e-15
COL14A1	1232.99	1.43227	0.175934	8.14097	3.92e-16	7.7e-15
MAP9	49.706	1.44146	0.177111	8.13876	3.99e-16	7.83e-15
FAIM2	16.0614	1.6601	0.204346	8.12397	4.51e-16	8.81e-15
CXCL10	1539.27	1.43204	0.176768	8.10124	5.44e-16	1.06e-14
TUBB3	15.405	1.65988	0.205082	8.09377	5.78e-16	1.12e-14
RTP5	4.69368	2.08265	0.257611	8.08448	6.24e-16	1.21e-14
MAPK10	76.7265	1.38953	0.172	8.07862	6.55e-16	1.27e-14
PFKP	882.87	1.37185	0.169819	8.0783	6.57e-16	1.27e-14
COL11A1	93.9627	2.32423	0.287735	8.07768	6.6e-16	1.28e-14
CCDC74B	10.6008	1.69133	0.209458	8.07478	6.76e-16	1.31e-14
GLP2R	17.6682	1.93267	0.239613	8.06581	7.28e-16	1.4e-14
STRA6	44.6138	1.97929	0.245649	8.05739	7.79e-16	1.5e-14
PTGS2	47.7152	1.40902	0.17517	8.04375	8.71e-16	1.67e-14
PLEKHS1	28.0866	2.10087	0.261582	8.03141	9.64e-16	1.84e-14
TMEM132A	735.023	1.38924	0.173332	8.01492	1.1e-15	2.09e-14
SGCA	71.1247	1.44961	0.180876	8.01443	1.11e-15	2.1e-14
HTRA3	387.651	1.43736	0.179489	8.00807	1.17e-15	2.2e-14
FLRT2	183.442	1.51186	0.188851	8.00557	1.19e-15	2.24e-14
COLEC10	99.1505	1.68956	0.211065	8.00496	1.2e-15	2.25e-14
KCNJ16	50.0388	2.58536	0.323207	7.99907	1.25e-15	2.36e-14
SYNGR3	30.1301	1.54422	0.193121	7.99611	1.28e-15	2.41e-14
PMAIP1	45.8438	1.3582	0.16995	7.99181	1.33e-15	2.49e-14
SULF1	838.686	1.45236	0.181823	7.98773	1.37e-15	2.57e-14
SLC4A10	9.8207	1.41166	0.177447	7.95537	1.79e-15	3.32e-14
CALB2	8.15366	2.00318	0.25218	7.94348	1.97e-15	3.65e-14
GPR182	34.7824	1.57336	0.198153	7.9401	2.02e-15	3.74e-14
S100A6	4356.34	1.30553	0.16504	7.91038	2.57e-15	4.72e-14
NTM	92.6167	1.7086	0.216555	7.88993	3.02e-15	5.55e-14
MACC1	52.8425	1.74973	0.224733	7.78583	6.93e-15	1.25e-13
C19ORF84	3.42372	1.49236	0.193076	7.7294	1.08e-14	1.93e-13
ATP2C2	18.2444	1.89728	0.245824	7.71805	1.18e-14	2.11e-13
CTXN1	38.3778	1.42309	0.184584	7.70969	1.26e-14	2.24e-13
KCNK12	4.14175	1.85883	0.241265	7.70453	1.31e-14	2.33e-13
PTHLH	98.032	1.73928	0.225809	7.70245	1.33e-14	2.36e-13
PYGO1	21.9054	1.40571	0.18297	7.68272	1.56e-14	2.74e-13
ALKAL1	7.9861	2.88643	0.377058	7.65513	1.93e-14	3.36e-13
NRK	13.5937	1.66653	0.218108	7.64084	2.16e-14	3.74e-13
ST8SIA6	6.47986	1.5579	0.204167	7.6305	2.34e-14	4.05e-13
WNT7B	35.6759	2.28672	0.299774	7.62813	2.38e-14	4.12e-13
BNC1	4.82365	1.68989	0.221633	7.62472	2.45e-14	4.23e-13
AJAP1	15.6799	1.75945	0.230964	7.61788	2.58e-14	4.45e-13
GPM6A	63.1237	1.561	0.204911	7.61793	2.58e-14	4.45e-13
SHISA3	76.0836	1.68056	0.220983	7.60495	2.85e-14	4.9e-13
GALNT3	69.5553	1.38466	0.182669	7.58017	3.45e-14	5.89e-13
CEACAM6	42.5739	2.94736	0.389471	7.5676	3.8e-14	6.47e-13
HAMP	2199.63	2.09843	0.2774	7.56463	3.89e-14	6.61e-13
PDPN	70.8908	1.84858	0.2444	7.56377	3.92e-14	6.65e-13
CXCL11	163.595	1.38338	0.183006	7.55919	4.06e-14	6.88e-13
NPY5R	8.52915	1.79823	0.237929	7.55787	4.1e-14	6.94e-13
CLDN6	8.07739	1.68767	0.225254	7.49231	6.77e-14	1.13e-12
OMD	25.5464	1.77265	0.237107	7.47617	7.65e-14	1.28e-12
TEPP	1.66553	1.83856	0.246074	7.47158	7.92e-14	1.32e-12
SUSD5	30.777	1.45242	0.194752	7.45777	8.8e-14	1.46e-12
FAT3	26.4471	1.39043	0.186658	7.44907	9.4e-14	1.56e-12
S100A5	1.30997	1.89978	0.255173	7.44509	9.69e-14	1.6e-12
PVALB	6.37575	1.7192	0.230982	7.44299	9.84e-14	1.63e-12
ZPLD1	43.4022	2.60793	0.350428	7.44213	9.91e-14	1.64e-12
CST6	2.91631	1.72975	0.232702	7.43332	1.06e-13	1.75e-12
HOXB9	10.3275	2.24315	0.301978	7.42818	1.1e-13	1.81e-12
BMP5	30.7841	1.91638	0.258054	7.42628	1.12e-13	1.84e-12
LAMP5	32.2377	1.63998	0.220854	7.42564	1.12e-13	1.85e-12
ZNF80	3.03582	1.67408	0.225925	7.40993	1.26e-13	2.07e-12
CLEC6A	0.913879	2.36118	0.318875	7.40474	1.31e-13	2.15e-12
KLRC2	2.50755	1.66282	0.224659	7.40155	1.35e-13	2.2e-12
SLC5A5	5.37114	1.61771	0.218948	7.38857	1.48e-13	2.41e-12
BMPR1B	19.2144	1.82081	0.246521	7.386	1.51e-13	2.46e-12
CLEC4D	2.25205	1.61769	0.219051	7.38496	1.53e-13	2.48e-12
ARL9	5.61693	1.36021	0.184196	7.38457	1.53e-13	2.48e-12
PHF24	12.6974	1.39505	0.189051	7.3792	1.59e-13	2.58e-12
FCER1A	48.6093	1.31273	0.177935	7.37757	1.61e-13	2.61e-12
ITGB8	144.497	1.92931	0.261818	7.3689	1.72e-13	2.78e-12
AMHR2	4.20168	1.90378	0.258575	7.36258	1.8e-13	2.91e-12
SPON1	163.42	1.37324	0.186671	7.35647	1.89e-13	3.04e-12
SPATA12	3.15116	1.76596	0.240405	7.34579	2.05e-13	3.29e-12
SPTSSB	50.8463	1.79874	0.245194	7.33597	2.2e-13	3.52e-12
LRRC15	44.1665	1.76541	0.240697	7.33457	2.22e-13	3.56e-12
FNDC11	3.46173	1.55665	0.212261	7.33365	2.24e-13	3.58e-12
GPR15	1.98466	1.84497	0.251966	7.32231	2.44e-13	3.89e-12
WNT9A	29.5919	1.6602	0.226891	7.31718	2.53e-13	4.03e-12
GPR25	1.48936	1.68742	0.231233	7.29749	2.93e-13	4.66e-12
SPIC	8.00471	1.36608	0.187202	7.29735	2.93e-13	4.66e-12
KCNA2	1.99807	2.01474	0.276395	7.28935	3.11e-13	4.94e-12
ZNF365	6.70057	1.47848	0.202925	7.28586	3.2e-13	5.06e-12
COL6A6	8.96282	1.31153	0.18023	7.277	3.41e-13	5.4e-12
IL22RA2	1.32267	2.33802	0.321912	7.26292	3.79e-13	5.98e-12
GYPE	3.81885	1.35773	0.187051	7.25859	3.91e-13	6.16e-12
AICDA	1.30078	2.41081	0.33223	7.25643	3.97e-13	6.26e-12
RBBP8NL	8.79172	2.85772	0.3939	7.25494	4.02e-13	6.32e-12
HTRA4	11.4728	1.54927	0.214256	7.23091	4.8e-13	7.5e-12
AC010616.1	5.95465	1.74457	0.241395	7.22701	4.94e-13	7.71e-12
TRPA1	8.68755	1.87441	0.259864	7.21302	5.47e-13	8.5e-12
IL17REL	2.13666	1.77798	0.247153	7.19387	6.3e-13	9.73e-12
VSIG1	101.719	1.87843	0.261387	7.18639	6.65e-13	1.02e-11
KLRC4-KLRK1	2.09892	1.57353	0.219331	7.17423	7.27e-13	1.12e-11
SULT1C4	83.2705	1.3314	0.185825	7.16479	7.79e-13	1.19e-11
BHLHE22	30.4455	1.49912	0.209267	7.16366	7.85e-13	1.2e-11
PDCD1	121.891	1.46884	0.205667	7.14181	9.21e-13	1.39e-11
C7	3728.92	1.61248	0.22827	7.06392	1.62e-12	2.4e-11
TMEM132E	29.635	1.30432	0.184681	7.06259	1.63e-12	2.42e-11
PAPLN	682.329	1.31974	0.188585	6.99809	2.59e-12	3.78e-11
PLEKHG4B	48.139	1.8208	0.260427	6.99161	2.72e-12	3.95e-11
KLHL14	2.61899	1.64401	0.235168	6.99076	2.73e-12	3.98e-11
CCL11	15.7935	1.5879	0.227264	6.98701	2.81e-12	4.08e-11
CR1L	4.98757	1.70174	0.243868	6.97809	2.99e-12	4.33e-11
GPR78	1.31625	2.28462	0.327656	6.97264	3.11e-12	4.5e-11
CLEC4C	0.904274	1.86475	0.2676	6.96842	3.21e-12	4.63e-11
SLC34A2	208.548	2.25926	0.325307	6.945	3.78e-12	5.43e-11
ATP13A4	8.02214	1.53385	0.220928	6.94277	3.84e-12	5.51e-11
ASTL	1.1894	1.65875	0.239149	6.93604	4.03e-12	5.78e-11
GJA3	7.50977	1.63722	0.236099	6.93449	4.08e-12	5.84e-11
STMN2	137.611	2.23719	0.323826	6.90863	4.89e-12	6.94e-11
NUDT10	4.72183	1.72611	0.249845	6.90874	4.89e-12	6.94e-11
MCEMP1	5.53478	1.56995	0.227342	6.90566	5e-12	7.06e-11
PLD5	12.1569	1.72289	0.249759	6.8982	5.27e-12	7.42e-11
GALNT17	29.3035	1.75232	0.254325	6.8901	5.58e-12	7.85e-11
ZNF280B	15.8675	1.45785	0.211636	6.88846	5.64e-12	7.92e-11
LAMA2	481.159	1.30079	0.188972	6.88352	5.84e-12	8.19e-11
MUC1	202.028	1.43759	0.209571	6.85969	6.9e-12	9.57e-11
IL11	9.35704	1.40864	0.205885	6.84185	7.82e-12	1.08e-10
FAM163B	36.5094	1.8496	0.27074	6.83164	8.4e-12	1.16e-10
CAPN6	102.748	2.17679	0.318818	6.82769	8.63e-12	1.19e-10
SEMA3C	112.093	1.46083	0.214357	6.81491	9.43e-12	1.29e-10
BIRC7	16.155	1.59195	0.234044	6.80189	1.03e-11	1.41e-10
KRT19	1255.36	2.12505	0.3142	6.76335	1.35e-11	1.83e-10
CXCL5	182.368	2.22361	0.328987	6.75897	1.39e-11	1.89e-10
GJB3	39.529	1.68614	0.249521	6.75749	1.4e-11	1.9e-10
GRIP1	14.2767	1.48325	0.219589	6.75467	1.43e-11	1.94e-10
KLK11	7.93478	2.4252	0.35957	6.74472	1.53e-11	2.07e-10
ADGRF4	5.40518	2.51187	0.373597	6.72347	1.77e-11	2.38e-10
LAMA1	34.8528	1.58859	0.236323	6.72209	1.79e-11	2.4e-10
CTSE	67.981	2.12625	0.316352	6.72114	1.8e-11	2.42e-10
F2RL2	82.058	1.32909	0.197764	6.72058	1.81e-11	2.42e-10
CHRM2	5.93084	2.38512	0.355853	6.70254	2.05e-11	2.72e-10
PRRX2	14.8787	1.73456	0.258778	6.70288	2.04e-11	2.72e-10
TMEM125	73.8606	1.69779	0.25403	6.68344	2.33e-11	3.09e-10
ARHGEF38	48.0367	1.34476	0.20156	6.67176	2.53e-11	3.33e-10
SPINK2	1.17207	1.66804	0.250093	6.66968	2.56e-11	3.38e-10
TMC4	832.588	1.52066	0.228948	6.64191	3.1e-11	4.03e-10
FOLR3	2.17242	1.79879	0.270892	6.64022	3.13e-11	4.08e-10
HAS1	19.0382	1.81502	0.27388	6.62709	3.42e-11	4.44e-10
MSX2	7.08743	1.83171	0.276538	6.6237	3.5e-11	4.53e-10
AC024940.1	5.86493	1.55068	0.234224	6.6205	3.58e-11	4.62e-10
SLC39A2	1.64518	1.58313	0.239353	6.6142	3.74e-11	4.8e-10
BARX2	6.75952	1.71333	0.259497	6.60251	4.04e-11	5.18e-10
PRSS21	9.22781	1.72242	0.260943	6.60074	4.09e-11	5.23e-10
FGF23	1.93658	2.97692	0.452326	6.58137	4.66e-11	5.93e-10
CLEC12B	1.85122	1.31718	0.2002	6.5793	4.73e-11	6e-10
BLK	25.9368	1.32352	0.201244	6.57669	4.81e-11	6.1e-10
CDCP1	210.914	1.35925	0.20779	6.54148	6.09e-11	7.66e-10
SGPP2	114.263	1.49151	0.228779	6.51944	7.06e-11	8.81e-10
GPRC5A	54.0387	1.31998	0.202486	6.51885	7.08e-11	8.84e-10
VCAN	1736.01	1.33347	0.205134	6.50045	8.01e-11	9.94e-10
NT5DC4	5.99741	1.34599	0.207149	6.49769	8.16e-11	1.01e-09
TNNT1	52.108	1.76195	0.271315	6.49413	8.35e-11	1.03e-09
BEND6	10.4933	1.39836	0.2155	6.48889	8.65e-11	1.07e-09
WISP2	77.7404	1.44564	0.223438	6.46996	9.8e-11	1.2e-09
RCVRN	1.02175	1.43851	0.222833	6.45554	1.08e-10	1.32e-09
C1ORF116	257.113	1.54217	0.239499	6.43916	1.2e-10	1.46e-09
LYPD6B	51.5155	2.04457	0.317661	6.43635	1.22e-10	1.48e-09
LEFTY2	2.52968	1.44147	0.223936	6.43696	1.22e-10	1.48e-09
TMEM72	32.2443	1.70349	0.265065	6.4267	1.3e-10	1.57e-09
CRTAC1	25.9382	1.65005	0.256746	6.42677	1.3e-10	1.57e-09
GALNT5	10.764	1.57009	0.244447	6.42302	1.34e-10	1.6e-09
CD177	12.8256	1.3547	0.210917	6.4229	1.34e-10	1.6e-09
FCRL4	0.872167	2.53685	0.396605	6.39643	1.59e-10	1.89e-09
SPINT2	1798.49	1.42307	0.222547	6.39447	1.61e-10	1.91e-09
KCND2	15.116	1.55192	0.242986	6.38687	1.69e-10	2e-09
DAPL1	7.06446	2.53153	0.397251	6.37261	1.86e-10	2.19e-09
SPINT1	1530.14	1.5502	0.243679	6.36167	2e-10	2.35e-09
SPTA1	20.2795	1.69659	0.266829	6.35834	2.04e-10	2.4e-09
PGLYRP4	1.91948	1.97197	0.310651	6.34787	2.18e-10	2.56e-09
C6ORF141	106.746	1.55557	0.245287	6.34183	2.27e-10	2.66e-09
PAK5	3.54614	2.56163	0.404784	6.3284	2.48e-10	2.89e-09
WNT1	1.57446	1.47751	0.233591	6.32522	2.53e-10	2.94e-09
SIAH3	1.24266	1.79897	0.284479	6.32375	2.55e-10	2.97e-09
SIRPD	0.771979	1.42818	0.226075	6.31727	2.66e-10	3.09e-09
ARL14	62.5181	1.72521	0.274099	6.2941	3.09e-10	3.56e-09
SFTA2	3.11939	2.00946	0.319401	6.29134	3.15e-10	3.62e-09
VANGL2	134.627	1.40344	0.223436	6.28119	3.36e-10	3.85e-09
C2ORF70	5.26465	2.16765	0.345366	6.27636	3.47e-10	3.97e-09
KCNIP1	6.31668	1.54752	0.246942	6.26672	3.69e-10	4.21e-09
KLRC4	0.994072	1.61697	0.259805	6.22379	4.85e-10	5.47e-09
GBP6	6.12005	1.30209	0.209615	6.21182	5.24e-10	5.87e-09
UCHL1	209.271	1.43486	0.231237	6.20516	5.46e-10	6.12e-09
MAPK15	21.7061	1.32003	0.213614	6.17951	6.43e-10	7.15e-09
STK32A	10.6021	1.31222	0.212447	6.1767	6.55e-10	7.27e-09
SEC14L6	72.2361	1.49397	0.242054	6.17206	6.74e-10	7.47e-09
TEX26	0.993432	2.60718	0.423794	6.152	7.65e-10	8.44e-09
FCRLA	41.4208	1.36146	0.222115	6.12954	8.81e-10	9.64e-09
CYP24A1	2.78896	2.37231	0.38705	6.1292	8.83e-10	9.66e-09
FGF7	61.7988	1.3263	0.216463	6.12716	8.95e-10	9.78e-09
KCNS2	2.02334	1.30038	0.212272	6.12599	9.01e-10	9.84e-09
IL2	0.893249	1.61047	0.26336	6.1151	9.65e-10	1.05e-08
IGLL1	1.68019	1.83326	0.301955	6.07131	1.27e-09	1.36e-08
GTSF1L	1.07137	1.8869	0.311138	6.06449	1.32e-09	1.42e-08
ST6GALNAC5	16.3761	1.51602	0.25199	6.0162	1.79e-09	1.89e-08
C1QL4	21.423	1.55202	0.258522	6.00342	1.93e-09	2.03e-08
SHISA9	11.534	1.88686	0.314374	6.00197	1.95e-09	2.05e-08
OVOL2	21.2298	1.82947	0.304916	5.9999	1.97e-09	2.07e-08
CBLN2	1.90683	2.31866	0.387552	5.98283	2.19e-09	2.29e-08
MS4A6E	0.941189	1.54311	0.258069	5.97947	2.24e-09	2.33e-08
CDH17	33.2754	1.8035	0.302255	5.9668	2.42e-09	2.51e-08
UTS2	18.8228	1.5482	0.259767	5.95995	2.52e-09	2.61e-08
AIRE	3.85221	1.4269	0.239548	5.95665	2.57e-09	2.67e-08
LCNL1	13.4028	1.60144	0.269123	5.95059	2.67e-09	2.76e-08
CXCL1	431.228	1.53362	0.258874	5.92421	3.14e-09	3.21e-08
ARHGAP8	7.29986	1.43526	0.243305	5.89903	3.66e-09	3.7e-08
STAC2	2.42588	1.52639	0.259355	5.88535	3.97e-09	4.01e-08
RASGEF1A	99.3667	1.3277	0.22586	5.87839	4.14e-09	4.16e-08
OGN	131.296	1.46941	0.250532	5.86515	4.49e-09	4.49e-08
BRDT	5.40292	2.49472	0.425598	5.8617	4.58e-09	4.58e-08
ALDH3B2	9.17923	2.15325	0.368368	5.84538	5.05e-09	5.03e-08
SSTR3	14.0073	1.71494	0.293624	5.84061	5.2e-09	5.16e-08
ARHGAP40	19.4937	1.91855	0.328968	5.83203	5.48e-09	5.41e-08
CCR6	6.17102	1.35198	0.231861	5.83097	5.51e-09	5.44e-08
VGLL1	1.96447	2.5539	0.438273	5.82719	5.64e-09	5.56e-08
TACSTD2	192.417	1.30775	0.224754	5.81857	5.94e-09	5.83e-08
NDP	1.96047	1.85038	0.318258	5.81411	6.1e-09	5.98e-08
TBX20	1.39898	1.70406	0.294431	5.78763	7.14e-09	6.95e-08
TCN1	10.0903	2.0121	0.348129	5.77976	7.48e-09	7.26e-08
PROM1	143.671	1.76451	0.30571	5.77184	7.84e-09	7.6e-08
HSPB3	1.53451	2.72053	0.4714	5.77116	7.87e-09	7.62e-08
VWDE	10.1292	1.88487	0.328568	5.73663	9.66e-09	9.27e-08
LYPD2	5.9717	1.92683	0.335913	5.7361	9.69e-09	9.3e-08
MIXL1	6.11288	1.47065	0.257745	5.70582	1.16e-08	1.09e-07
GGT6	55.511	1.71996	0.302328	5.68907	1.28e-08	1.2e-07
BPIFB1	19.5041	1.93608	0.343287	5.63982	1.7e-08	1.58e-07
SIGLEC6	2.73125	1.41116	0.25074	5.62796	1.82e-08	1.68e-07
IFNL1	0.692539	1.51627	0.27056	5.60417	2.09e-08	1.91e-07
OR13A1	2.72704	1.76782	0.316161	5.59152	2.25e-08	2.04e-07
GUCA2A	30.737	1.80594	0.323268	5.58652	2.32e-08	2.1e-07
RAB19	5.01137	1.42141	0.25474	5.57986	2.41e-08	2.17e-07
CDK15	3.19128	1.33839	0.240082	5.57474	2.48e-08	2.24e-07
KLC3	37.5946	1.43048	0.25799	5.54473	2.94e-08	2.63e-07
EPHA6	6.91318	2.22267	0.401839	5.53124	3.18e-08	2.83e-07
MYEOV	83.1869	1.43183	0.260301	5.50068	3.78e-08	3.34e-07
OLFM4	18.8426	2.04601	0.372893	5.48685	4.09e-08	3.59e-07
STAC	48.5479	1.30788	0.240367	5.44119	5.29e-08	4.57e-07
OR2H2	0.844573	2.1979	0.404224	5.43734	5.41e-08	4.67e-07
PPP1R14C	10.5417	1.46315	0.26956	5.42794	5.7e-08	4.9e-07
C8ORF34	1.44258	1.40776	0.25967	5.42133	5.92e-08	5.06e-07
CPEB1	13.1771	1.37836	0.25451	5.41575	6.1e-08	5.21e-07
HBD	2.68227	1.67911	0.311803	5.38517	7.24e-08	6.1e-07
SLC26A9	18.7506	1.38719	0.257739	5.38213	7.36e-08	6.2e-07
FOLR1	70.1988	1.46839	0.273085	5.37704	7.57e-08	6.36e-07
SYT16	1.30097	1.88075	0.351111	5.35658	8.48e-08	7.06e-07
CXCL6	372.924	1.72482	0.323205	5.3366	9.47e-08	7.83e-07
APCDD1L	4.40232	1.48883	0.279219	5.33211	9.71e-08	8.01e-07
ESRP1	353.619	1.96821	0.36929	5.32972	9.84e-08	8.1e-07
ALOXE3	2.23232	1.63321	0.307105	5.31809	1.05e-07	8.62e-07
SLC17A8	5.46791	1.43278	0.269524	5.31597	1.06e-07	8.71e-07
CACNG6	0.758629	1.92547	0.364468	5.28296	1.27e-07	1.03e-06
TMEM132C	1.91189	1.91757	0.363257	5.27883	1.3e-07	1.05e-06
HCN4	9.48389	1.62241	0.307987	5.26778	1.38e-07	1.11e-06
BICDL2	67.4444	1.70846	0.324571	5.26374	1.41e-07	1.14e-06
CST2	20.449	1.36299	0.259586	5.25064	1.52e-07	1.21e-06
TNNI3	16.4204	1.75351	0.334604	5.24055	1.6e-07	1.28e-06
HS3ST6	2.6814	1.63944	0.313441	5.23046	1.69e-07	1.35e-06
DUOXA2	166.583	1.73782	0.333504	5.21079	1.88e-07	1.48e-06
KLK10	9.40419	1.44553	0.279581	5.17034	2.34e-07	1.82e-06
OR7A5	1.12954	1.89095	0.365866	5.16842	2.36e-07	1.84e-06
ACTC1	8.63161	1.4094	0.274706	5.13058	2.89e-07	2.22e-06
UTF1	0.636537	1.43478	0.279877	5.12648	2.95e-07	2.26e-06
SNAP91	3.45551	2.06879	0.403741	5.12406	2.99e-07	2.29e-06
FCN2	113.232	1.34659	0.263574	5.10899	3.24e-07	2.46e-06
CHRNA7	2.38125	1.37686	0.269522	5.10851	3.25e-07	2.47e-06
TCERG1L	3.82576	1.84134	0.363015	5.07236	3.93e-07	2.94e-06
ANXA8L1	11.3925	1.51023	0.298473	5.05987	4.2e-07	3.13e-06
VIT	1.14661	1.66177	0.328513	5.05845	4.23e-07	3.15e-06
ADAMTS16	167.066	1.34295	0.267034	5.02911	4.93e-07	3.64e-06
NLRP7	3.05538	1.33804	0.267145	5.00869	5.48e-07	4.01e-06
KCTD8	1.23362	2.0235	0.405688	4.98782	6.11e-07	4.42e-06
DEFB124	0.677288	1.30429	0.262596	4.96693	6.8e-07	4.88e-06
FAXC	16.4385	1.34246	0.270482	4.96322	6.93e-07	4.96e-06
PSMA8	1.3514	1.66543	0.336298	4.95225	7.34e-07	5.21e-06
C6ORF222	9.01797	1.49827	0.303166	4.94209	7.73e-07	5.46e-06
DMBT1	39.8026	1.52888	0.311495	4.90822	9.19e-07	6.41e-06
AC008878.3	0.45666	1.73553	0.355705	4.87913	1.07e-06	7.33e-06
C14ORF180	10.8425	1.5485	0.320349	4.83379	1.34e-06	9.1e-06
NTNG1	1.23622	1.4918	0.308842	4.83029	1.36e-06	9.25e-06
TMEM244	0.443323	1.65454	0.343418	4.81787	1.45e-06	9.81e-06
IL4	0.80281	1.47798	0.306796	4.81746	1.45e-06	9.82e-06
TRIM63	7.88918	1.52697	0.318253	4.79799	1.6e-06	1.07e-05
EN1	3.94699	1.88018	0.393838	4.77398	1.81e-06	1.2e-05
AC136428.1	1.39704	2.06552	0.433271	4.76727	1.87e-06	1.23e-05
BMP10	1.78856	2.60572	0.548983	4.74645	2.07e-06	1.35e-05
FOXJ1	110.745	1.34869	0.285404	4.72554	2.3e-06	1.49e-05
NOG	2.04265	1.33655	0.283835	4.7089	2.49e-06	1.61e-05
FOXN1	1.90542	1.53588	0.328475	4.67578	2.93e-06	1.86e-05
TRDN	2.2125	1.81702	0.389198	4.66862	3.03e-06	1.92e-05
ACTBL2	1.29637	1.58777	0.341547	4.64875	3.34e-06	2.1e-05
FRMPD4	1.14042	1.9275	0.418248	4.60851	4.06e-06	2.49e-05
A4GNT	9.69466	1.62288	0.356	4.55867	5.15e-06	3.1e-05
C5ORF38	1.61645	1.66149	0.366713	4.53076	5.88e-06	3.51e-05
AFP	18969	1.46186	0.324048	4.51125	6.44e-06	3.81e-05
CRHR1	0.951796	2.53566	0.562547	4.50746	6.56e-06	3.87e-05
TDRD5	13.0106	1.622	0.361996	4.4807	7.44e-06	4.34e-05
ZNF536	1.27181	1.41297	0.315706	4.4756	7.62e-06	4.43e-05
NKX2-8	1.21655	2.31259	0.516972	4.47334	7.7e-06	4.48e-05
KRT15	18.126	1.48914	0.334283	4.45474	8.4e-06	4.82e-05
RFX4	2.25435	1.40697	0.317128	4.43659	9.14e-06	5.22e-05
NKX2-5	2.86409	1.8478	0.418877	4.41131	1.03e-05	5.79e-05
STON1-GTF2A1L	0.90176	1.37251	0.315975	4.34374	1.4e-05	7.65e-05
MYH7	0.953524	1.34623	0.310489	4.33583	1.45e-05	7.9e-05
RTL3	0.589853	1.38581	0.324557	4.26984	1.96e-05	0.000103546
SLITRK6	4.4026	1.31956	0.30982	4.25911	2.05e-05	0.000107941
ADGRF2	0.764409	1.64191	0.387635	4.2357	2.28e-05	0.000118755
KCNJ13	1.1614	1.31152	0.311953	4.20423	2.62e-05	0.000134705
COL6A5	1.52379	1.38959	0.331166	4.19605	2.72e-05	0.000139161
KRT83	1.79192	1.50851	0.366936	4.11112	3.94e-05	0.000193672
GP2	100.751	1.65006	0.403653	4.08783	4.35e-05	0.000212162
MGAM2	52.1384	1.35377	0.333376	4.0608	4.89e-05	0.000235406
ACOD1	0.616156	1.59238	0.395723	4.02398	5.72e-05	0.000270701
TGM5	1.0848	1.41072	0.35425	3.98226	6.83e-05	0.000317469
KLK13	3.33841	1.51095	0.382778	3.94732	7.9e-05	0.000360188
GPR119	1.88836	1.9319	0.491922	3.92726	8.59e-05	0.000389026
ATP12A	3.02325	1.78853	0.458391	3.90176	9.55e-05	0.000425982
MYH6	0.8557	1.35043	0.348066	3.87981	0.000104538	0.00046125
FAM216B	0.659203	1.65667	0.431589	3.83853	0.000123772	0.000537111
KCTD4	0.449548	1.36467	0.355669	3.83691	0.00012459	0.000540036
MCCD1	58.9139	1.4502	0.384655	3.77013	0.000163165	0.000685301
PSG8	0.925106	1.84294	0.490754	3.75533	0.000173115	0.000722383
SCEL	1.64069	1.40158	0.373739	3.75016	0.000176723	0.00073563
KRT4	3.59826	1.89115	0.505407	3.74184	0.00018268	0.000757894
BMP3	1.43545	1.30545	0.35062	3.72326	0.000196666	0.000809269
KRTAP1-1	1.13364	1.43847	0.414259	3.47239	0.000515837	0.00190042
TEX15	6.76347	1.5209	0.43805	3.47199	0.000516611	0.00190252
LHX1	1.56604	1.84659	0.537322	3.43665	0.000588948	0.00213774
C11ORF53	5.2211	1.6851	0.490627	3.43458	0.000593465	0.00215204
AGR3	5.65818	1.39776	0.417069	3.35139	0.000804056	0.00280939
OR2H1	1.59193	1.57851	0.475733	3.31806	0.000906442	0.00311757
MT1B	3.82543	1.55389	0.471041	3.29884	0.000970836	0.00331464
SLC13A1	1.20223	1.55062	0.47817	3.24282	0.00118355	0.00392055
OFCC1	3.77613	1.50426	0.474176	3.17237	0.001512	0.00484036
HMX1	1.08531	1.8255	0.60534	3.01566	0.00256424	0.0076886
OTOS	0.660421	1.37282	0.456176	3.00941	0.00261759	0.00782096
KRT13	11.1457	1.51673	0.532506	2.84828	0.00439564	0.0122209
C1ORF94	0.538475	1.81216	0.653649	2.77237	0.00556498	0.0149493
FGF5	0.73467	1.34799	0.490862	2.74617	0.00602964	0.0160476
PMP2	1.44332	1.43706	0.523406	2.74558	0.00604033	0.0160737
CT55	2.37083	1.5004	0.547491	2.74051	0.00613443	0.016287
CRCT1	1.24303	1.30096	0.478959	2.71621	0.00660331	0.0173544
MC4R	0.373567	1.31911	0.500339	2.63643	0.00837823	0.0212336
MAGEA4	8.67414	1.73254	0.658094	2.63267	0.0084717	0.0214414
PASD1	0.790008	1.81725	0.694439	2.61686	0.00887438	0.0222766
NPY4R	0.403345	1.47326	0.575786	2.55869	0.0105067	0.0257581
PRDM13	0.487259	1.3793	0.546849	2.52227	0.01166	0.0281934
NPHS2	0.628454	1.36057	0.55363	2.45753	0.0139894	0.0329435
LBX1	1.20047	1.47114	0.61422	2.39514	0.016614	0.0381622
PLPPR5	0.684671	1.4871	0.624273	2.38213	0.017213	0.0393062
FTHL17	1.06086	1.70809	0.722959	2.36264	0.0181455	0.041114

## Sheet: Table S9
Table S8. Common genes of co-expressed genes and upregulated DEGs.
MMP2
INSL3
TSPAN32
ZAP70
PSTPIP1
IL12RB1
SPIB
GNG8
PBX4
FGL2
CRTAM
CXCL14
LILRA4
CD300C
APOBEC3D
MMP7
LILRB2
SIRPB2
C1QC
BTLA
PLCB2
SEMA4D
DOCK2
HLA-DRB5
BANK1
SPN
FPR3
PRAM1
SH2D1A
TMEM132E
ALOX5
PLEK
RNASE6
NLRP3
CSF3R
SAMD3
LAX1
CCL22
GPNMB
PTPN22
FAM129C
C16ORF54
RUNX3
PRKCB
HCST
SIGLEC8
PIK3R5
ARHGAP30
SIGLEC9
MXRA8
COL1A1
RAC2
MEOX1
ADAMDEC1
SEL1L3
CARD11
CST7
SELL
LGI2
GFPT2
CCL19
GPR55
CLEC4E
ABR
CD38
IKZF1
PODN
EVI2A
PLTP
TMEM159
DACT3
LILRB4
POU2AF1
MZB1
FNDC1
FZD2
LRRC4C
SAMSN1
IL24
EMILIN1
FCN1
DUSP2
AICDA
CD6
C11ORF21
HLA-DRA
CTSW
ADRA2A
RHOH
LY86
SLAMF1
FCRL3
IKZF3
LAG3
FERMT3
DAPP1
ARL4C
MAL
GPR171
SIGLEC14
CD53
MCOLN2
PNOC
ADAMTS2
GSTP1
ARHGAP15
FCGR1B
HLA-DQB1
CXORF65
ECM1
HDAC9
GZMK
MNDA
ZCCHC18
HK3
SYTL1
TRAT1
XCR1
GPR132
LOXL1
MS4A6A
STAP1
SH2D2A
CLEC4C
NKG7
BTK
CD180
TAGAP
HCK
MAP4K1
LTBP2
TFEC
TBX21
KLHL6
TTC24
COL6A2
SVEP1
TNF
LCK
TIFAB
TIGIT
NGFR
EGR2
SLA
NCR3
HLA-DPA1
ST8SIA1
JAKMIP1
CCR2
LXN
CEACAM4
UNC13D
SIRPB1
TMC8
SELP
LTB
TLR8
HLA-DOA
HLA-DMB
CD27
MORN3
TNFRSF17
ANTXR1
SIRPG
RAB33A
CD226
S1PR4
CD8A
SLAMF8
GPR141
AMPD1
GPR174
GLIPR2
NCF1
SSC5D
CD2
IL21R
P2RY12
IGLL5
PYHIN1
IL18
IL4I1
WDFY4
CCL4
S100B
MGP
PRF1
LST1
VSIG4
MXRA5
RUFY4
ITK
ADGRE2
ITGB2
CD72
SIT1
CD3D
PIK3CD
S100A6
EOMES
SNX20
TNFRSF8
BCL11B
PTGIR
C1ORF162
GPR18
FCMR
SPIC
ZBP1
TNFRSF13C
THEMIS2
CD86
RGS18
POU2F2
LILRA5
CCL2
PDE6G
HLA-DQA1
FAM26F
PDE1A
NFAM1
PTPN7
SLAMF6
ATP2A3
CCR7
RGS1
CR1
GAPT
FGD2
EFEMP1
LINGO3
UBASH3A
ZNF831
FPR1
GPR31
ACAP1
PTPRC
CCR4
ITGA4
SPINK2
GCSAM
CLNK
LGALS2
SLA2
PDPN
PARVG
GPR82
P2RY13
FASLG
COL3A1
CD163
CD37
PRDM8
LUM
UBASH3B
CD1B
MOXD1
EPHA3
MFAP4
GZMH
GPR65
OSCAR
COTL1
MS4A1
EBI3
CCR8
EMB
CNR2
GATA3
LSP1
IL2RA
ARHGAP9
SLC12A3
S100A4
GPR183
LILRB1
TLR10
LRRK1
ISLR
CD80
FYB1
ALOX5AP
ID4
RIPK3
P2RY6
RASGRP1
SPI1
GZMA
IL9R
PIK3CG
ACKR1
ANOS1
TESPA1
ADAM28
CLECL1
TCL1A
FCHO1
CD79A
CXCR3
SGCA
CHI3L2
FLT3
GPBAR1
CTLA4
PLA2G2D
TLR7
SYK
PLD4
CLEC7A
IFNG
KCNA3
TNFSF13B
SELPLG
CCDC80
HLA-DPB1
CXCL12
SASH3
IPCEF1
BIN2
WNT10A
CORO1A
EVI2B
TNFSF8
RASSF2
DNAJC5B
GPSM3
CD52
FBLN2
NCKAP1L
EMP3
COL14A1
CXCL9
HLA-DQA2
CD19
AEBP1
GZMB
LILRA1
THBS2
CYBB
CYTIP
CLEC17A
SCIMP
GAL3ST4
CD247
C1QB
CAMK4
SIGLEC10
P2RY10
INMT
P2RX1
COL16A1
CD48
CELF2
SLAMF7
FCRL5
GPR84
APOBEC3C
CLEC12A
CD5
CD3G
IL7R
GAS1
TNFRSF18
CCL21
IL16
CRIP1
SLC7A7
LCP2
IL10RA
TNFRSF13B
ICAM3
CD96
CCL5
CD1E
PTAFR
GLIPR1
DTHD1
HLA-DRB1
PDCD1
GPR25
TRAF3IP3
CD300LF
ARRDC5
CD8B
PRKCQ
SSPN
JAK3
CD84
FCER2
MEI1
LAPTM5
DOK2
HAPLN3
ZBED2
FGD3
APOBEC3G
CCR5
CD22
FCGR1A
FPR2
MYO1G
SEMA4A
HLA-DQB2
ICOS
AIM2
IL1B
MARCO
CXCR6
HLA-DOB
CD200R1
WIPF1
PDCD1LG2
IL12B
CERCAM
LY9
PDZD4
COL5A1
PLAC8
C1QA
DCN
PMEPA1
CFP
GPR68
PRELP
COL8A2
TMEM119
PRICKLE1
GBP5
SLIT2
CD69
LTA
CLEC4F
SIGLEC7
WFDC1
CARMIL2
LPAR1
CD300E
CLEC10A
GEM
TIMD4
CSF1R
PTH1R
CLEC9A
AOAH
CRISPLD2
KCNN4
HAVCR2
BHLHE41
ZNF683
TNFAIP8L2
SYTL3
CD3E
IL2RB
COL1A2
TMEM26
NPFFR1
CD40LG
TTC16
GGT5
C11ORF63
DPYSL3
VAV1
THEMIS
JCHAIN
CSF2RB
XYLT1
RUBCNL
PTGIS
KLRB1
ASB2
CD1C
ADGRE1
HCLS1
SLFN12L
MMP9
IL2RG

## Sheet: Table S10
Table S10. Functional annotation and pathway analysis for common genes (Gene Ontology-Biological process).
	ONTOLOGY	ID	Description	GeneRatio	BgRatio	pvalue	p.adjust	qvalue	geneID	Count
GO:0042110	BP	GO:0042110	T cell activation	99/445	474/18862	1e-65	3.5e-62	2.54e-62	ZAP70/IL12RB1/FGL2/CRTAM/LILRB2/BTLA/DOCK2/SPN/NLRP3/LAX1/GPNMB/PTPN22/RUNX3/RAC2/CARD11/CCL19/LILRB4/CD6/HLA-DRA/RHOH/LAG3/TBX21/LCK/TIGIT/HLA-DPA1/CCR2/SIRPB1/HLA-DOA/HLA-DMB/CD27/SIRPG/CD8A/CD2/IL18/WDFY4/VSIG4/ITK/SIT1/CD3D/PIK3CD/EOMES/BCL11B/TNFRSF13C/CD86/CCL2/SLAMF6/CCR7/CR1/PTPRC/SLA2/EBI3/GATA3/IL2RA/GPR183/LILRB1/CD80/RIPK3/RASGRP1/PIK3CG/TESPA1/CLECL1/CTLA4/PLA2G2D/SYK/CLEC7A/IFNG/TNF…	99
GO:0007159	BP	GO:0007159	Leukocyte cell-cell adhesion	83/445	366/18862	7.62e-58	1.33e-54	9.64e-55	ZAP70/IL12RB1/FGL2/CRTAM/LILRB2/BTLA/SEMA4D/SPN/ALOX5/NLRP3/LAX1/GPNMB/PTPN22/RUNX3/RAC2/CARD11/SELL/CCL19/LILRB4/CD6/HLA-DRA/RHOH/LAG3/FERMT3/TBX21/TNF/LCK/TIGIT/HLA-DPA1/CCR2/SIRPB1/SELP/HLA-DMB/CD27/SIRPG/IL18/VSIG4/ITGB2/TNFRSF13C/CD86/CCL2/CCR7/CR1/PTPRC/ITGA4/EBI3/GATA3/IL2RA/LILRB1/CD80/TESPA1/CLECL1/CTLA4/PLA2G2D/SYK/IFNG/TNFSF13B/SELPLG/HLA-DPB1/CXCL12/SASH3/CORO1A/NCKAP1L/CD5/IL7R/CCL21…	83
GO:1903131	BP	GO:1903131	Mononuclear cell differentiation	80/445	411/18862	2.98e-50	1.73e-47	1.26e-47	ZAP70/IL12RB1/FGL2/CRTAM/LILRB2/DOCK2/SPN/NLRP3/PTPN22/RUNX3/CARD11/CCL19/IKZF1/LILRB4/POU2AF1/AICDA/HLA-DRA/RHOH/FCRL3/IKZF3/LAG3/HDAC9/BTK/TBX21/LCK/CCR2/HLA-DOA/CD27/CD8A/SLAMF8/CD2/IL18/ITK/CD3D/PIK3CD/EOMES/BCL11B/CD86/NFAM1/SLAMF6/CCR7/CR1/PTPRC/ITGA4/MS4A1/GATA3/IL2RA/GPR183/LILRB1/CD80/RIPK3/SPI1/TESPA1/CD79A/FLT3/CTLA4/PLA2G2D/SYK/IFNG/SASH3/TNFSF8/NCKAP1L/CD19/CAMK4/CD3G/IL7R/TNFRSF18/H…	80
GO:0022407	BP	GO:0022407	Regulation of cell-cell adhesion	80/445	437/18862	4.08e-48	1.78e-45	1.29e-45	ZAP70/IL12RB1/FGL2/CRTAM/LILRB2/BTLA/SPN/ALOX5/NLRP3/LAX1/GPNMB/PTPN22/RUNX3/CARD11/CCL19/LILRB4/CD6/HLA-DRA/RHOH/LAG3/FERMT3/TBX21/TNF/LCK/TIGIT/HLA-DPA1/CCR2/SIRPB1/SELP/HLA-DMB/CD27/SIRPG/IL18/VSIG4/ITGB2/TNFRSF13C/CD86/CCL2/CCR7/CR1/PTPRC/ITGA4/PDPN/UBASH3B/EBI3/GATA3/IL2RA/LILRB1/CD80/TESPA1/CLECL1/CTLA4/PLA2G2D/SYK/IFNG/TNFSF13B/HLA-DPB1/CXCL12/SASH3/CORO1A/NCKAP1L/CD5/IL7R/CCL21/CCL5/PTAFR…	80
GO:0050863	BP	GO:0050863	Regulation of T cell activation	79/445	327/18862	2.79e-57	3.24e-54	2.35e-54	ZAP70/IL12RB1/FGL2/CRTAM/LILRB2/BTLA/SPN/NLRP3/LAX1/GPNMB/PTPN22/RUNX3/RAC2/CARD11/CCL19/LILRB4/CD6/HLA-DRA/RHOH/LAG3/TBX21/LCK/TIGIT/HLA-DPA1/CCR2/SIRPB1/HLA-DOA/HLA-DMB/CD27/SIRPG/CD2/IL18/VSIG4/SIT1/TNFRSF13C/CD86/CCL2/CCR7/CR1/PTPRC/EBI3/GATA3/IL2RA/LILRB1/CD80/RIPK3/TESPA1/CLECL1/CTLA4/PLA2G2D/SYK/IFNG/TNFSF13B/HLA-DPB1/SASH3/CORO1A/TNFSF8/NCKAP1L/CAMK4/CD5/IL7R/TNFRSF18/CCL21/CCL5/HLA-DRB1/…	79
GO:1903037	BP	GO:1903037	Regulation of leukocyte cell-cell adhesion	77/445	330/18862	1.42e-54	1.24e-51	8.98e-52	ZAP70/IL12RB1/FGL2/CRTAM/LILRB2/BTLA/SPN/ALOX5/NLRP3/LAX1/GPNMB/PTPN22/RUNX3/CARD11/CCL19/LILRB4/CD6/HLA-DRA/RHOH/LAG3/TBX21/TNF/LCK/TIGIT/HLA-DPA1/CCR2/SIRPB1/SELP/HLA-DMB/CD27/SIRPG/IL18/VSIG4/ITGB2/TNFRSF13C/CD86/CCL2/CCR7/CR1/PTPRC/ITGA4/EBI3/GATA3/IL2RA/LILRB1/CD80/TESPA1/CLECL1/CTLA4/PLA2G2D/SYK/IFNG/TNFSF13B/HLA-DPB1/CXCL12/SASH3/CORO1A/NCKAP1L/CD5/IL7R/CCL21/CCL5/PTAFR/HLA-DRB1/PDCD1/PRKC…	77
GO:0030098	BP	GO:0030098	Lymphocyte differentiation	77/445	358/18862	9.77e-52	6.81e-49	4.94e-49	ZAP70/IL12RB1/FGL2/CRTAM/LILRB2/DOCK2/SPN/NLRP3/PTPN22/RUNX3/CARD11/CCL19/IKZF1/LILRB4/POU2AF1/AICDA/HLA-DRA/RHOH/FCRL3/IKZF3/LAG3/HDAC9/BTK/TBX21/LCK/CCR2/HLA-DOA/CD27/CD8A/SLAMF8/CD2/IL18/ITK/CD3D/PIK3CD/EOMES/BCL11B/CD86/NFAM1/SLAMF6/CCR7/CR1/PTPRC/ITGA4/MS4A1/GATA3/IL2RA/GPR183/CD80/RIPK3/SPI1/TESPA1/CD79A/FLT3/CTLA4/PLA2G2D/SYK/IFNG/SASH3/TNFSF8/NCKAP1L/CD19/CAMK4/CD3G/IL7R/TNFRSF18/HLA-DRB1…	77
GO:0050867	BP	GO:0050867	Positive regulation of cell activation	73/445	412/18862	8.25e-43	1.92e-40	1.39e-40	ZAP70/IL12RB1/LILRB2/BTLA/PLEK/NLRP3/PTPN22/RUNX3/CARD11/CCL19/CD38/LILRB4/CD6/HLA-DRA/RHOH/FCRL3/STAP1/BTK/TBX21/LCK/HLA-DPA1/CCR2/SIRPB1/SELP/HLA-DMB/CD27/SIRPG/CD226/CD2/IGLL5/IL18/ITGB2/TNFRSF13C/CD86/LILRA5/CCL2/CCR7/CR1/PTPRC/EBI3/GATA3/IL2RA/GPR183/LILRB1/CD80/TESPA1/CLECL1/CTLA4/SYK/CLEC7A/IFNG/TNFSF13B/HLA-DPB1/SASH3/CORO1A/NCKAP1L/CD5/IL7R/CCL21/CCL5/PTAFR/HLA-DRB1/PDCD1/PRKCQ/JAK3/ICOS…	73
GO:0045785	BP	GO:0045785	Positive regulation of cell adhesion	73/445	425/18862	7.66e-42	1.57e-39	1.14e-39	ZAP70/IL12RB1/LILRB2/BTLA/ALOX5/NLRP3/PTPN22/RUNX3/CARD11/CCL19/LILRB4/EMILIN1/CD6/HLA-DRA/RHOH/TNF/LCK/HLA-DPA1/CCR2/UNC13D/SIRPB1/SELP/HLA-DMB/CD27/SIRPG/P2RY12/IL18/ITGB2/TNFRSF13C/CD86/CCL2/CCR7/CR1/PTPRC/ITGA4/PDPN/EBI3/GATA3/IL2RA/LILRB1/CD80/TESPA1/CLECL1/CTLA4/SYK/IFNG/TNFSF13B/CCDC80/HLA-DPB1/CXCL12/SASH3/CORO1A/FBLN2/NCKAP1L/COL16A1/CD5/IL7R/TNFRSF18/CCL21/CCL5/PTAFR/HLA-DRB1/PDCD1/PRKC…	73
GO:0002697	BP	GO:0002697	Regulation of immune effector process	71/445	465/18862	3.52e-37	5.58e-35	4.05e-35	TSPAN32/IL12RB1/FGL2/CRTAM/C1QC/PRAM1/SH2D1A/NLRP3/PTPN22/RAC2/CCL19/LILRB4/MZB1/HLA-DRA/FCRL3/LAG3/STAP1/BTK/TBX21/TNF/NCR3/CCR2/UNC13D/HLA-DMB/CD226/SLAMF8/IL18/VSIG4/ADGRE2/ITGB2/CD86/SLAMF6/CR1/PTPRC/CLNK/CD1B/GATA3/IL2RA/LILRB1/CD80/RIPK3/RASGRP1/SYK/CLEC7A/IFNG/SASH3/CD19/SCIMP/C1QB/IL7R/CD96/CD1E/PTAFR/HLA-DRB1/JAK3/CD84/FCER2/LAPTM5/APOBEC3G/CD22/AIM2/IL1B/IL12B/C1QA/CFP/LTA/HAVCR2/ZNF683…	71
GO:0002696	BP	GO:0002696	Positive regulation of leukocyte activation	70/445	401/18862	1.38e-40	2.41e-38	1.75e-38	ZAP70/IL12RB1/LILRB2/BTLA/NLRP3/PTPN22/RUNX3/CARD11/CCL19/CD38/LILRB4/CD6/HLA-DRA/RHOH/FCRL3/STAP1/BTK/TBX21/LCK/HLA-DPA1/CCR2/SIRPB1/HLA-DMB/CD27/SIRPG/CD226/CD2/IGLL5/IL18/ITGB2/TNFRSF13C/CD86/CCL2/CCR7/CR1/PTPRC/EBI3/GATA3/IL2RA/GPR183/LILRB1/CD80/TESPA1/CLECL1/CTLA4/SYK/CLEC7A/IFNG/TNFSF13B/HLA-DPB1/SASH3/CORO1A/NCKAP1L/CD5/IL7R/CCL21/CCL5/PTAFR/HLA-DRB1/PDCD1/PRKCQ/JAK3/ICOS/IL1B/PDCD1LG2/IL…	70
GO:0002429	BP	GO:0002429	Immune response-activating cell surface receptor signaling pathway	70/445	481/18862	2.85e-35	3.68e-33	2.67e-33	ZAP70/HLA-DRB5/FPR3/PRAM1/SH2D1A/LAX1/PTPN22/PRKCB/CARD11/CLEC4E/CD38/LILRB4/FCN1/HLA-DRA/FCRL3/HLA-DQB1/MNDA/TRAT1/STAP1/CLEC4C/BTK/HCK/KLHL6/LCK/NCR3/HLA-DPA1/CD226/IGLL5/ITK/CD3D/PIK3CD/THEMIS2/HLA-DQA1/NFAM1/CCR7/CR1/UBASH3A/FPR1/PTPRC/GCSAM/SLA2/MS4A1/GATA3/FYB1/TESPA1/CD79A/CTLA4/SYK/HLA-DPB1/NCKAP1L/HLA-DQA2/CD19/CD247/CD3G/LCP2/ICAM3/HLA-DRB1/PRKCQ/LAPTM5/CD22/FCGR1A/FPR2/MYO1G/HLA-DQB2/W…	70
GO:0002757	BP	GO:0002757	Immune response-activating signal transduction	70/445	481/18862	2.85e-35	3.68e-33	2.67e-33	ZAP70/HLA-DRB5/FPR3/PRAM1/SH2D1A/LAX1/PTPN22/PRKCB/CARD11/CLEC4E/CD38/LILRB4/FCN1/HLA-DRA/FCRL3/HLA-DQB1/MNDA/TRAT1/STAP1/CLEC4C/BTK/HCK/KLHL6/LCK/NCR3/HLA-DPA1/CD226/IGLL5/ITK/CD3D/PIK3CD/THEMIS2/HLA-DQA1/NFAM1/CCR7/CR1/UBASH3A/FPR1/PTPRC/GCSAM/SLA2/MS4A1/GATA3/FYB1/TESPA1/CD79A/CTLA4/SYK/HLA-DPB1/NCKAP1L/HLA-DQA2/CD19/CD247/CD3G/LCP2/ICAM3/HLA-DRB1/PRKCQ/LAPTM5/CD22/FCGR1A/FPR2/MYO1G/HLA-DQB2/W…	70
GO:0070661	BP	GO:0070661	Leukocyte proliferation	68/445	312/18862	5.1e-46	1.48e-43	1.08e-43	ZAP70/IL12RB1/CRTAM/LILRB2/DOCK2/SPN/GPNMB/PTPN22/RAC2/CARD11/CCL19/CD38/LILRB4/MZB1/CD6/FCRL3/IKZF3/GSTP1/MNDA/BTK/CD180/HLA-DPA1/CCR2/HLA-DMB/IL18/LST1/VSIG4/TNFRSF13C/CD86/CR1/GAPT/PTPRC/MS4A1/EBI3/IL2RA/GPR183/LILRB1/CD80/RIPK3/RASGRP1/PIK3CG/CLECL1/CD79A/FLT3/CTLA4/PLA2G2D/SYK/TNFSF13B/HLA-DPB1/SASH3/CORO1A/TNFSF8/NCKAP1L/CD19/IL7R/TNFRSF13B/CCL5/HLA-DRB1/PRKCQ/JAK3/CD22/IL1B/PDCD1LG2/IL12B/…	68
GO:0046651	BP	GO:0046651	Lymphocyte proliferation	66/445	282/18862	8.77e-47	3.4e-44	2.47e-44	ZAP70/IL12RB1/CRTAM/LILRB2/DOCK2/SPN/GPNMB/PTPN22/RAC2/CARD11/CCL19/CD38/LILRB4/MZB1/CD6/FCRL3/IKZF3/MNDA/BTK/CD180/HLA-DPA1/CCR2/HLA-DMB/IL18/LST1/VSIG4/TNFRSF13C/CD86/CR1/GAPT/PTPRC/MS4A1/EBI3/IL2RA/GPR183/LILRB1/CD80/RIPK3/RASGRP1/PIK3CG/CLECL1/CD79A/FLT3/CTLA4/PLA2G2D/SYK/TNFSF13B/HLA-DPB1/SASH3/CORO1A/TNFSF8/NCKAP1L/CD19/IL7R/TNFRSF13B/CCL5/HLA-DRB1/PRKCQ/JAK3/CD22/IL1B/PDCD1LG2/IL12B/HAVCR2…	66
GO:0032943	BP	GO:0032943	Mononuclear cell proliferation	66/445	285/18862	1.82e-46	6.36e-44	4.62e-44	ZAP70/IL12RB1/CRTAM/LILRB2/DOCK2/SPN/GPNMB/PTPN22/RAC2/CARD11/CCL19/CD38/LILRB4/MZB1/CD6/FCRL3/IKZF3/MNDA/BTK/CD180/HLA-DPA1/CCR2/HLA-DMB/IL18/LST1/VSIG4/TNFRSF13C/CD86/CR1/GAPT/PTPRC/MS4A1/EBI3/IL2RA/GPR183/LILRB1/CD80/RIPK3/RASGRP1/PIK3CG/CLECL1/CD79A/FLT3/CTLA4/PLA2G2D/SYK/TNFSF13B/HLA-DPB1/SASH3/CORO1A/TNFSF8/NCKAP1L/CD19/IL7R/TNFRSF13B/CCL5/HLA-DRB1/PRKCQ/JAK3/CD22/IL1B/PDCD1LG2/IL12B/HAVCR2…	66
GO:0002683	BP	GO:0002683	Positive regulation of immune system process	66/445	403/18862	1.79e-36	2.72e-34	1.97e-34	TSPAN32/FGL2/CRTAM/LILRB2/C1QC/BANK1/SPN/SH2D1A/LAX1/GPNMB/PTPN22/RUNX3/CST7/GPR55/LILRB4/SAMSN1/EMILIN1/FCRL3/LAG3/MNDA/STAP1/BTK/TBX21/TNF/TIGIT/CCR2/HLA-DOA/SLAMF8/LST1/VSIG4/CD86/CCL2/CR1/UBASH3A/PTPRC/GCSAM/CLNK/SLA2/COL3A1/UBASH3B/CNR2/IL2RA/LILRB1/CD80/CTLA4/PLA2G2D/CXCL12/IL7R/CCL21/TNFRSF13B/CD96/HLA-DRB1/PDCD1/CD300LF/JAK3/CD84/LAPTM5/CD22/HLA-DOB/CD200R1/PDCD1LG2/IL12B/GPR68/SLIT2/HAVC…	66
GO:0022409	BP	GO:0022409	Positive regulation of cell-cell adhesion	65/445	276/18862	2.95e-46	9.36e-44	6.79e-44	ZAP70/IL12RB1/LILRB2/BTLA/ALOX5/NLRP3/PTPN22/RUNX3/CARD11/CCL19/LILRB4/CD6/HLA-DRA/RHOH/TNF/LCK/HLA-DPA1/CCR2/SIRPB1/SELP/HLA-DMB/CD27/SIRPG/IL18/ITGB2/TNFRSF13C/CD86/CCL2/CCR7/CR1/PTPRC/ITGA4/PDPN/EBI3/GATA3/IL2RA/LILRB1/CD80/TESPA1/CLECL1/CTLA4/SYK/IFNG/TNFSF13B/HLA-DPB1/SASH3/CORO1A/NCKAP1L/CD5/IL7R/CCL21/CCL5/PTAFR/HLA-DRB1/PDCD1/PRKCQ/JAK3/ICOS/IL1B/PDCD1LG2/IL12B/HAVCR2/CD3E/CD40LG/VAV1	65
GO:0051251	BP	GO:0051251	Positive regulation of lymphocyte activation	65/445	356/18862	6.38e-39	1.06e-36	7.68e-37	ZAP70/IL12RB1/LILRB2/BTLA/NLRP3/PTPN22/RUNX3/CARD11/CCL19/CD38/LILRB4/CD6/HLA-DRA/RHOH/FCRL3/BTK/TBX21/LCK/HLA-DPA1/CCR2/SIRPB1/HLA-DMB/CD27/SIRPG/IGLL5/IL18/TNFRSF13C/CD86/CCL2/CCR7/CR1/PTPRC/EBI3/GATA3/IL2RA/GPR183/LILRB1/CD80/TESPA1/CLECL1/CTLA4/SYK/CLEC7A/IFNG/TNFSF13B/HLA-DPB1/SASH3/CORO1A/NCKAP1L/CD5/IL7R/CCL21/CCL5/HLA-DRB1/PDCD1/PRKCQ/JAK3/ICOS/IL1B/PDCD1LG2/IL12B/HAVCR2/CD3E/CD40LG/VAV1	65
GO:1903039	BP	GO:1903039	Positive regulation of leukocyte cell-cell adhesion	64/445	234/18862	5.4e-50	2.69e-47	1.95e-47	ZAP70/IL12RB1/LILRB2/BTLA/ALOX5/NLRP3/PTPN22/RUNX3/CARD11/CCL19/LILRB4/CD6/HLA-DRA/RHOH/TNF/LCK/HLA-DPA1/CCR2/SIRPB1/SELP/HLA-DMB/CD27/SIRPG/IL18/ITGB2/TNFRSF13C/CD86/CCL2/CCR7/CR1/PTPRC/ITGA4/EBI3/GATA3/IL2RA/LILRB1/CD80/TESPA1/CLECL1/CTLA4/SYK/IFNG/TNFSF13B/HLA-DPB1/SASH3/CORO1A/NCKAP1L/CD5/IL7R/CCL21/CCL5/PTAFR/HLA-DRB1/PDCD1/PRKCQ/JAK3/ICOS/IL1B/PDCD1LG2/IL12B/HAVCR2/CD3E/CD40LG/VAV1	64
GO:0001819	BP	GO:0001819	positive regulation of cytokine production	63/445	437/18862	1.69e-31	1.85e-29	1.34e-29	IL12RB1/CRTAM/LILRB2/SPN/NLRP3/PTPN22/CARD11/CCL19/POU2AF1/FCN1/CD6/ADRA2A/MCOLN2/MNDA/TNF/TIGIT/HLA-DPA1/CCR2/LTB/TLR8/CD226/CD2/PYHIN1/IL18/TNFRSF8/ZBP1/CD86/POU2F2/LILRA5/NFAM1/SLAMF6/CCR7/PTPRC/CLNK/LUM/EBI3/GATA3/LILRB1/CD80/RASGRP1/TLR7/SYK/CLEC7A/IFNG/HLA-DPB1/SASH3/GPSM3/SCIMP/IL16/PTAFR/PRKCQ/LAPTM5/AIM2/IL1B/IL12B/LY9/GBP5/LTA/CSF1R/CLEC9A/HAVCR2/CD3E/CD40LG	63
GO:0030217	BP	GO:0030217	T cell differentiation	61/445	246/18862	7.55e-45	1.88e-42	1.36e-42	ZAP70/IL12RB1/FGL2/CRTAM/LILRB2/DOCK2/SPN/NLRP3/PTPN22/RUNX3/CARD11/CCL19/LILRB4/HLA-DRA/RHOH/LAG3/TBX21/LCK/CCR2/HLA-DOA/CD27/CD8A/CD2/IL18/ITK/CD3D/PIK3CD/EOMES/BCL11B/CD86/SLAMF6/CCR7/CR1/PTPRC/GATA3/IL2RA/GPR183/CD80/RIPK3/TESPA1/CTLA4/PLA2G2D/SYK/IFNG/SASH3/TNFSF8/NCKAP1L/CAMK4/CD3G/IL7R/TNFRSF18/HLA-DRB1/JAK3/SEMA4A/IL1B/IL12B/LY9/ZNF683/CD3E/VAV1/THEMIS	61
GO:0009897	CC	GO:0009897	external side of plasma membrane	61/459	402/19520	8.18e-32	2.28e-29	1.8e-29	IL12RB1/SPN/CSF3R/FCN1/CD6/LAG3/XCR1/TNF/CCR2/SELP/TLR8/CD27/ANTXR1/CD226/CD8A/CD2/P2RY12/IGLL5/ITGB2/CD3D/TNFRSF13C/CD86/CCR7/PTPRC/CCR4/FASLG/CD163/CD1B/MS4A1/EBI3/CCR8/IL2RA/LILRB1/CD80/CD79A/CXCR3/CTLA4/CXCL12/CXCL9/CD19/P2RX1/CD5/CD3G/IL7R/TNFRSF18/CD1E/HLA-DRB1/PDCD1/FCER2/CCR5/CD22/CXCR6/CD200R1/PDCD1LG2/IL12B/CD69/CD3E/IL2RB/CD40LG/CD1C/IL2RG	61
GO:0050870	BP	GO:0050870	positive regulation of T cell activation	58/445	212/18862	2.59e-45	6.95e-43	5.04e-43	ZAP70/IL12RB1/LILRB2/BTLA/NLRP3/PTPN22/RUNX3/CARD11/CCL19/LILRB4/CD6/HLA-DRA/RHOH/LCK/HLA-DPA1/CCR2/SIRPB1/HLA-DMB/CD27/SIRPG/IL18/TNFRSF13C/CD86/CCL2/CCR7/CR1/PTPRC/EBI3/GATA3/IL2RA/LILRB1/CD80/TESPA1/CLECL1/CTLA4/SYK/IFNG/TNFSF13B/HLA-DPB1/SASH3/CORO1A/NCKAP1L/CD5/IL7R/CCL21/CCL5/HLA-DRB1/PDCD1/PRKCQ/JAK3/ICOS/IL1B/PDCD1LG2/IL12B/HAVCR2/CD3E/CD40LG/VAV1	58
GO:0070663	BP	GO:0070663	regulation of leukocyte proliferation	58/445	241/18862	7.53e-42	1.57e-39	1.14e-39	ZAP70/IL12RB1/CRTAM/LILRB2/SPN/GPNMB/PTPN22/RAC2/CARD11/CCL19/CD38/LILRB4/MZB1/CD6/FCRL3/IKZF3/GSTP1/MNDA/BTK/HLA-DPA1/CCR2/HLA-DMB/IL18/LST1/VSIG4/TNFRSF13C/CD86/CR1/PTPRC/EBI3/IL2RA/GPR183/LILRB1/CD80/RIPK3/CLECL1/CTLA4/PLA2G2D/SYK/TNFSF13B/HLA-DPB1/SASH3/CORO1A/TNFSF8/NCKAP1L/TNFRSF13B/CCL5/HLA-DRB1/PRKCQ/JAK3/CD22/IL1B/PDCD1LG2/IL12B/CSF1R/HAVCR2/CD3E/CD40LG	58
GO:1903706	BP	GO:1903706	regulation of hemopoiesis	57/445	415/18862	2.06e-27	1.71e-25	1.24e-25	ZAP70/IL12RB1/FGL2/CRTAM/LILRB2/C1QC/NLRP3/CSF3R/RUNX3/PRKCB/CARD11/CCL19/GPR55/LILRB4/HLA-DRA/RHOH/FCRL3/IKZF3/LAG3/GPR171/BTK/TBX21/TNF/CCR2/HLA-DOA/CD27/SLAMF8/CD2/IL18/CD86/NFAM1/CR1/PTPRC/UBASH3B/GATA3/IL2RA/LILRB1/CD80/SPI1/TESPA1/CTLA4/SYK/IFNG/SASH3/EVI2B/RASSF2/NCKAP1L/CAMK4/IL7R/TNFRSF18/HLA-DRB1/PRKCQ/JAK3/IL12B/GPR68/ZNF683/HCLS1	57
GO:0050670	BP	GO:0050670	regulation of lymphocyte proliferation	56/445	221/18862	9.58e-42	1.85e-39	1.35e-39	ZAP70/IL12RB1/CRTAM/LILRB2/SPN/GPNMB/PTPN22/RAC2/CARD11/CCL19/CD38/LILRB4/MZB1/CD6/FCRL3/IKZF3/MNDA/BTK/HLA-DPA1/CCR2/HLA-DMB/IL18/LST1/VSIG4/TNFRSF13C/CD86/CR1/PTPRC/EBI3/IL2RA/GPR183/LILRB1/CD80/RIPK3/CLECL1/CTLA4/PLA2G2D/SYK/TNFSF13B/HLA-DPB1/SASH3/CORO1A/TNFSF8/NCKAP1L/TNFRSF13B/CCL5/HLA-DRB1/PRKCQ/JAK3/CD22/IL1B/PDCD1LG2/IL12B/HAVCR2/CD3E/CD40LG	56
GO:0032944	BP	GO:0032944	regulation of mononuclear cell proliferation	56/445	223/18862	1.64e-41	3.01e-39	2.19e-39	ZAP70/IL12RB1/CRTAM/LILRB2/SPN/GPNMB/PTPN22/RAC2/CARD11/CCL19/CD38/LILRB4/MZB1/CD6/FCRL3/IKZF3/MNDA/BTK/HLA-DPA1/CCR2/HLA-DMB/IL18/LST1/VSIG4/TNFRSF13C/CD86/CR1/PTPRC/EBI3/IL2RA/GPR183/LILRB1/CD80/RIPK3/CLECL1/CTLA4/PLA2G2D/SYK/TNFSF13B/HLA-DPB1/SASH3/CORO1A/TNFSF8/NCKAP1L/TNFRSF13B/CCL5/HLA-DRB1/PRKCQ/JAK3/CD22/IL1B/PDCD1LG2/IL12B/HAVCR2/CD3E/CD40LG	56
GO:0050851	BP	GO:0050851	antigen receptor-mediated signaling pathway	55/445	323/18862	2.5e-31	2.64e-29	1.92e-29	ZAP70/HLA-DRB5/PRAM1/SH2D1A/LAX1/PTPN22/PRKCB/CARD11/CD38/LILRB4/HLA-DRA/FCRL3/HLA-DQB1/MNDA/TRAT1/STAP1/BTK/KLHL6/LCK/HLA-DPA1/CD226/IGLL5/ITK/CD3D/PIK3CD/THEMIS2/HLA-DQA1/NFAM1/CCR7/UBASH3A/PTPRC/GCSAM/SLA2/MS4A1/GATA3/FYB1/TESPA1/CD79A/CTLA4/SYK/HLA-DPB1/NCKAP1L/HLA-DQA2/CD19/CD247/CD3G/LCP2/HLA-DRB1/PRKCQ/LAPTM5/CD22/HLA-DQB2/KCNN4/CD3E/THEMIS	55
GO:0002449	BP	GO:0002449	lymphocyte mediated immunity	53/445	360/18862	5.21e-27	4.13e-25	2.99e-25	IL12RB1/CRTAM/C1QC/SH2D1A/NLRP3/LILRB4/HLA-DRA/LAG3/HLA-DQB1/BTK/TBX21/TNF/NCR3/CCR2/UNC13D/TLR8/CD27/CD226/CD8A/IGLL5/IL18/PRF1/SLAMF6/CR1/GAPT/PTPRC/CLNK/SLA2/CD1B/GATA3/LILRB1/RIPK3/RASGRP1/SASH3/CORO1A/CD19/GZMB/C1QB/SLAMF7/IL7R/CD96/CD1E/HLA-DRB1/FCER2/MYO1G/IL1B/IL12B/C1QA/LTA/HAVCR2/CD40LG/VAV1/CD1C	53
GO:1902105	BP	GO:1902105	regulation of leukocyte differentiation	52/445	279/18862	1.19e-31	1.38e-29	1e-29	ZAP70/IL12RB1/FGL2/CRTAM/LILRB2/C1QC/NLRP3/RUNX3/CARD11/CCL19/GPR55/LILRB4/HLA-DRA/RHOH/FCRL3/IKZF3/LAG3/BTK/TBX21/TNF/CCR2/HLA-DOA/CD27/SLAMF8/CD2/IL18/CD86/NFAM1/CR1/PTPRC/UBASH3B/GATA3/IL2RA/LILRB1/CD80/TESPA1/CTLA4/SYK/IFNG/SASH3/EVI2B/RASSF2/NCKAP1L/CAMK4/IL7R/TNFRSF18/HLA-DRB1/JAK3/IL12B/GPR68/ZNF683/HCLS1	52
GO:0002460	BP	GO:0002460	adaptive immune response based on somatic recombination of immune receptors built from immunoglobulin superfamily domains	52/445	367/18862	1.05e-25	7.97e-24	5.79e-24	IL12RB1/C1QC/SPN/NLRP3/CCL19/LILRB4/HLA-DRA/HLA-DQB1/BTK/TBX21/KLHL6/TNF/CCR2/UNC13D/TLR8/CD27/CD226/CD8A/IGLL5/IL18/PRF1/SLAMF6/CR1/GAPT/PTPRC/SLA2/CD1B/EBI3/GATA3/LILRB1/CD80/RIPK3/TNFSF13B/SASH3/CD19/C1QB/IL7R/CD1E/HLA-DRB1/PRKCQ/JAK3/FCER2/MYO1G/SEMA4A/IL1B/IL12B/LY9/C1QA/LTA/HAVCR2/CD40LG/CD1C	52
GO:0042098	BP	GO:0042098	T cell proliferation	49/445	195/18862	2.16e-36	3.14e-34	2.28e-34	ZAP70/IL12RB1/CRTAM/LILRB2/DOCK2/SPN/GPNMB/PTPN22/RAC2/CARD11/CCL19/LILRB4/CD6/HLA-DPA1/CCR2/HLA-DMB/IL18/VSIG4/TNFRSF13C/CD86/CR1/PTPRC/EBI3/IL2RA/LILRB1/CD80/RIPK3/RASGRP1/PIK3CG/CLECL1/CTLA4/PLA2G2D/SYK/TNFSF13B/HLA-DPB1/SASH3/CORO1A/TNFSF8/NCKAP1L/CCL5/HLA-DRB1/PRKCQ/JAK3/IL1B/PDCD1LG2/IL12B/HAVCR2/CD3E/CD40LG	49
GO:0002699	BP	GO:0002699	positive regulation of immune effector process	48/445	219/18862	1.12e-32	1.39e-30	1.01e-30	IL12RB1/CRTAM/SH2D1A/NLRP3/PTPN22/RAC2/CCL19/MZB1/HLA-DRA/LAG3/STAP1/BTK/TBX21/TNF/NCR3/CCR2/UNC13D/HLA-DMB/CD226/IL18/ADGRE2/ITGB2/CD86/SLAMF6/CR1/PTPRC/CLNK/CD1B/GATA3/LILRB1/CD80/RASGRP1/SYK/CLEC7A/IFNG/SASH3/SCIMP/CD1E/PTAFR/HLA-DRB1/CD84/FCER2/LAPTM5/IL1B/IL12B/LTA/VAV1/CD1C	48
GO:0002703	BP	GO:0002703	regulation of leukocyte mediated immunity	47/445	209/18862	1.49e-32	1.79e-30	1.3e-30	IL12RB1/CRTAM/PRAM1/SH2D1A/NLRP3/RAC2/LILRB4/HLA-DRA/LAG3/STAP1/BTK/TBX21/TNF/NCR3/CCR2/UNC13D/CD226/IL18/ADGRE2/ITGB2/SLAMF6/CR1/PTPRC/CLNK/CD1B/GATA3/LILRB1/RIPK3/RASGRP1/SYK/CLEC7A/SASH3/SCIMP/IL7R/CD96/CD1E/PTAFR/HLA-DRB1/JAK3/CD84/FCER2/IL1B/IL12B/LTA/HAVCR2/VAV1/CD1C	47
GO:0042129	BP	GO:0042129	regulation of T cell proliferation	46/445	168/18862	4.77e-36	6.65e-34	4.83e-34	ZAP70/IL12RB1/CRTAM/LILRB2/SPN/GPNMB/PTPN22/RAC2/CARD11/CCL19/LILRB4/CD6/HLA-DPA1/CCR2/HLA-DMB/IL18/VSIG4/TNFRSF13C/CD86/CR1/PTPRC/EBI3/IL2RA/LILRB1/CD80/RIPK3/CLECL1/CTLA4/PLA2G2D/SYK/TNFSF13B/HLA-DPB1/SASH3/CORO1A/TNFSF8/NCKAP1L/CCL5/HLA-DRB1/PRKCQ/JAK3/IL1B/PDCD1LG2/IL12B/HAVCR2/CD3E/CD40LG	46
GO:0042113	BP	GO:0042113	B cell activation	45/445	326/18862	7.11e-22	4.67e-20	3.39e-20	ZAP70/BANK1/LAX1/PRKCB/CARD11/CD38/POU2AF1/MZB1/SAMSN1/AICDA/FCRL3/IKZF3/HDAC9/MNDA/BTK/CD180/TBX21/CD27/SLAMF8/IGLL5/PIK3CD/TNFRSF13C/CD86/NFAM1/CR1/GAPT/PTPRC/ITGA4/MS4A1/GPR183/RASGRP1/CD79A/FLT3/CTLA4/SYK/TNFSF13B/SASH3/NCKAP1L/CD19/IL7R/TNFRSF13B/JAK3/LAPTM5/CD22/CD40LG	45
GO:0045619	BP	GO:0045619	regulation of lymphocyte differentiation	43/445	175/18862	1.41e-31	1.58e-29	1.15e-29	ZAP70/IL12RB1/FGL2/CRTAM/LILRB2/NLRP3/RUNX3/CARD11/CCL19/LILRB4/HLA-DRA/RHOH/FCRL3/IKZF3/LAG3/BTK/TBX21/CCR2/HLA-DOA/CD27/SLAMF8/CD2/IL18/CD86/NFAM1/CR1/PTPRC/GATA3/IL2RA/CD80/TESPA1/CTLA4/SYK/IFNG/SASH3/NCKAP1L/CAMK4/IL7R/TNFRSF18/HLA-DRB1/JAK3/IL12B/ZNF683	43
GO:0002831	BP	GO:0002831	regulation of response to biotic stimulus	43/445	420/18862	5.14e-16	2.04e-14	1.48e-14	TSPAN32/IL12RB1/FGL2/CRTAM/SH2D1A/PTPN22/CARD11/CLEC4E/FCN1/LY86/LAG3/MNDA/CLEC4C/CD180/HCK/NCR3/TLR8/CD226/SLAMF8/PYHIN1/VSIG4/ZBP1/SLAMF6/CR1/CLNK/IL2RA/LILRB1/RASGRP1/SYK/IFNG/SCIMP/ICAM3/CD96/CCL5/HLA-DRB1/APOBEC3G/FPR2/AIM2/IL12B/GBP5/CLEC10A/HAVCR2/VAV1	43
GO:0050866	BP	GO:0050866	negative regulation of cell activation	42/445	200/18862	6.84e-28	6.27e-26	4.55e-26	TSPAN32/FGL2/CRTAM/LILRB2/BANK1/SPN/LAX1/GPNMB/PTPN22/RUNX3/CST7/LILRB4/SAMSN1/EMILIN1/LAG3/MNDA/BTK/TBX21/TIGIT/CCR2/LST1/VSIG4/CD86/CR1/PTPRC/CLNK/UBASH3B/CNR2/IL2RA/LILRB1/CD80/CTLA4/PLA2G2D/TNFRSF13B/HLA-DRB1/CD300LF/JAK3/CD84/LAPTM5/PDCD1LG2/HAVCR2/TNFAIP8L2	42
GO:0031349	BP	GO:0031349	positive regulation of defense response	42/445	361/18862	1.13e-17	5.1e-16	3.7e-16	CRTAM/SH2D1A/CARD11/CLEC4E/FCN1/LAG3/MNDA/STAP1/CLEC4C/BTK/HCK/TNF/NCR3/CCR2/TLR8/CD226/PYHIN1/IL18/ZBP1/LILRA5/SLAMF6/CCR7/CLNK/TLR10/RASGRP1/PIK3CG/TLR7/SYK/IFNG/GPSM3/IL16/ICAM3/CCL5/FPR2/AIM2/IL1B/IL12B/GBP5/LTA/CLEC10A/HAVCR2/VAV1	42
GO:0060326	BP	GO:0060326	cell chemotaxis	41/445	306/18862	1.58e-19	8.47e-18	6.15e-18	CXCL14/ALOX5/CSF3R/CCL22/RAC2/CCL19/GSTP1/XCR1/STAP1/CCR2/SLAMF8/CCL4/ADGRE2/ITGB2/PIK3CD/CCL2/CCR7/CCR4/CCR8/CNR2/GPR183/PIK3CG/CXCR3/SYK/CXCL12/BIN2/CORO1A/GPSM3/NCKAP1L/CXCL9/CCL21/IL16/CCL5/PRKCQ/CCR5/FPR2/CXCR6/SLIT2/LPAR1/CSF1R/VAV1	41
GO:0072507	BP	GO:0072507	divalent inorganic cation homeostasis	41/445	499/18862	3.91e-12	9.87e-11	7.16e-11	FPR3/PRKCB/CCL19/GPR55/CD38/MCOLN2/XCR1/LCK/CCR2/TMC8/S1PR4/GPR174/PTGIR/GPR18/ATP2A3/CCR7/FPR1/PTPRC/CCR4/FASLG/UBASH3B/GPR65/MS4A1/CCR8/P2RY6/PIK3CG/CXCR3/CXCL12/CORO1A/CD52/CXCL9/CD19/P2RY10/P2RX1/CCL21/CCL5/CCR5/FPR2/CXCR6/LPAR1/PTH1R	41
GO:0046631	BP	GO:0046631	alpha-beta T cell activation	40/445	149/18862	4.44e-31	4.55e-29	3.3e-29	ZAP70/IL12RB1/CRTAM/DOCK2/SPN/NLRP3/PTPN22/RUNX3/CCL19/LILRB4/HLA-DRA/TBX21/CCR2/IL18/WDFY4/ITK/EOMES/BCL11B/CD86/SLAMF6/PTPRC/EBI3/GATA3/GPR183/LILRB1/CD80/PLA2G2D/SYK/IFNG/SASH3/TNFSF8/NCKAP1L/HLA-DRB1/PRKCQ/JAK3/SEMA4A/IL12B/LY9/ZNF683/CD3E	40
GO:0002695	BP	GO:0002695	negative regulation of leukocyte activation	40/445	182/18862	2.04e-27	1.71e-25	1.24e-25	TSPAN32/FGL2/CRTAM/LILRB2/BANK1/SPN/LAX1/GPNMB/PTPN22/RUNX3/CST7/LILRB4/SAMSN1/LAG3/MNDA/BTK/TBX21/TIGIT/CCR2/LST1/VSIG4/CD86/CR1/PTPRC/CLNK/CNR2/IL2RA/LILRB1/CD80/CTLA4/PLA2G2D/TNFRSF13B/HLA-DRB1/CD300LF/JAK3/CD84/LAPTM5/PDCD1LG2/HAVCR2/TNFAIP8L2	40
GO:0006874	BP	GO:0006874	cellular calcium ion homeostasis	40/445	442/18862	3.37e-13	9.62e-12	6.98e-12	FPR3/PRKCB/CCL19/GPR55/CD38/MCOLN2/XCR1/LCK/CCR2/S1PR4/GPR174/PTGIR/GPR18/ATP2A3/CCR7/FPR1/PTPRC/CCR4/FASLG/UBASH3B/GPR65/MS4A1/CCR8/P2RY6/PIK3CG/CXCR3/CXCL12/CORO1A/CD52/CXCL9/CD19/P2RY10/P2RX1/CCL21/CCL5/CCR5/FPR2/CXCR6/LPAR1/PTH1R	40
GO:0055074	BP	GO:0055074	calcium ion homeostasis	40/445	454/18862	7.97e-13	2.22e-11	1.61e-11	FPR3/PRKCB/CCL19/GPR55/CD38/MCOLN2/XCR1/LCK/CCR2/S1PR4/GPR174/PTGIR/GPR18/ATP2A3/CCR7/FPR1/PTPRC/CCR4/FASLG/UBASH3B/GPR65/MS4A1/CCR8/P2RY6/PIK3CG/CXCR3/CXCL12/CORO1A/CD52/CXCL9/CD19/P2RY10/P2RX1/CCL21/CCL5/CCR5/FPR2/CXCR6/LPAR1/PTH1R	40
GO:0072503	BP	GO:0072503	cellular divalent inorganic cation homeostasis	40/445	480/18862	4.66e-12	1.16e-10	8.43e-11	FPR3/PRKCB/CCL19/GPR55/CD38/MCOLN2/XCR1/LCK/CCR2/S1PR4/GPR174/PTGIR/GPR18/ATP2A3/CCR7/FPR1/PTPRC/CCR4/FASLG/UBASH3B/GPR65/MS4A1/CCR8/P2RY6/PIK3CG/CXCR3/CXCL12/CORO1A/CD52/CXCL9/CD19/P2RY10/P2RX1/CCL21/CCL5/CCR5/FPR2/CXCR6/LPAR1/PTH1R	40
GO:0042119	BP	GO:0042119	neutrophil activation	40/445	500/18862	1.66e-11	3.76e-10	2.73e-10	FGL2/LILRB2/DOCK2/PRAM1/ALOX5/SIGLEC9/SELL/FCN1/SIGLEC14/CD53/GSTP1/MNDA/HK3/CLEC4C/UNC13D/SIRPB1/IL18/ITGB2/NFAM1/CR1/FPR1/PTPRC/OSCAR/COTL1/ARHGAP9/SYK/BIN2/NCKAP1L/CYBB/P2RX1/GPR84/CLEC12A/CCL5/PTAFR/GLIPR1/FPR2/PLAC8/CFP/CRISPLD2/MMP9	40
GO:0002237	BP	GO:0002237	response to molecule of bacterial origin	39/445	346/18862	5.1e-16	2.04e-14	1.48e-14	LILRB2/NLRP3/PTPN22/IL24/CD6/LY86/GSTP1/LOXL1/STAP1/CD180/HCK/TNF/SELP/SSC5D/IL18/PTGIR/CD86/CCL2/CCR7/GPR31/FASLG/CNR2/LILRB1/CD80/CXCL9/SCIMP/IL10RA/CD96/CCL5/PTAFR/CCR5/IL1B/PDCD1LG2/IL12B/DCN/LTA/HAVCR2/GGT5/CSF2RB	39
GO:0050727	BP	GO:0050727	regulation of inflammatory response	39/445	366/18862	3.37e-15	1.16e-13	8.45e-14	ALOX5/NLRP3/CST7/GSTP1/STAP1/BTK/HCK/TNF/CCR2/SLAMF8/IL18/ZBP1/LILRA5/CCR7/GPR31/PTPRC/CNR2/GATA3/IL2RA/TLR10/PIK3CG/PLA2G2D/TLR7/IFNG/GPSM3/SIGLEC10/IL16/CCL5/HLA-DRB1/FPR2/IL1B/CD200R1/IL12B/LTA/WFDC1/AOAH/TNFAIP8L2/PTGIS/MMP9	39
GO:0045580	BP	GO:0045580	regulation of T cell differentiation	38/445	146/18862	5.06e-29	4.9e-27	3.56e-27	ZAP70/IL12RB1/FGL2/CRTAM/LILRB2/NLRP3/RUNX3/CARD11/CCL19/LILRB4/HLA-DRA/RHOH/LAG3/TBX21/CCR2/HLA-DOA/CD27/CD2/IL18/CD86/CR1/PTPRC/GATA3/IL2RA/CD80/TESPA1/CTLA4/SYK/IFNG/SASH3/NCKAP1L/CAMK4/IL7R/TNFRSF18/HLA-DRB1/JAK3/IL12B/ZNF683	38
GO:0050852	BP	GO:0050852	T cell receptor signaling pathway	38/445	204/18862	2.43e-23	1.69e-21	1.23e-21	ZAP70/HLA-DRB5/PRAM1/SH2D1A/PTPN22/CARD11/LILRB4/HLA-DRA/HLA-DQB1/TRAT1/LCK/HLA-DPA1/CD226/ITK/CD3D/PIK3CD/THEMIS2/HLA-DQA1/CCR7/UBASH3A/PTPRC/SLA2/GATA3/FYB1/TESPA1/CTLA4/HLA-DPB1/HLA-DQA2/CD247/CD3G/LCP2/HLA-DRB1/PRKCQ/LAPTM5/HLA-DQB2/KCNN4/CD3E/THEMIS	38
GO:0043312	BP	GO:0043312	neutrophil degranulation	38/445	485/18862	1.01e-10	2.08e-09	1.51e-09	FGL2/LILRB2/DOCK2/PRAM1/ALOX5/SIGLEC9/SELL/FCN1/SIGLEC14/CD53/GSTP1/MNDA/HK3/CLEC4C/UNC13D/SIRPB1/ITGB2/NFAM1/CR1/FPR1/PTPRC/OSCAR/COTL1/ARHGAP9/SYK/BIN2/NCKAP1L/CYBB/P2RX1/GPR84/CLEC12A/PTAFR/GLIPR1/FPR2/PLAC8/CFP/CRISPLD2/MMP9	38
GO:0002283	BP	GO:0002283	neutrophil activation involved in immune response	38/445	488/18862	1.2e-10	2.44e-09	1.77e-09	FGL2/LILRB2/DOCK2/PRAM1/ALOX5/SIGLEC9/SELL/FCN1/SIGLEC14/CD53/GSTP1/MNDA/HK3/CLEC4C/UNC13D/SIRPB1/ITGB2/NFAM1/CR1/FPR1/PTPRC/OSCAR/COTL1/ARHGAP9/SYK/BIN2/NCKAP1L/CYBB/P2RX1/GPR84/CLEC12A/PTAFR/GLIPR1/FPR2/PLAC8/CFP/CRISPLD2/MMP9	38
GO:0002446	BP	GO:0002446	neutrophil mediated immunity	38/445	499/18862	2.29e-10	4.38e-09	3.18e-09	FGL2/LILRB2/DOCK2/PRAM1/ALOX5/SIGLEC9/SELL/FCN1/SIGLEC14/CD53/GSTP1/MNDA/HK3/CLEC4C/UNC13D/SIRPB1/ITGB2/NFAM1/CR1/FPR1/PTPRC/OSCAR/COTL1/ARHGAP9/SYK/BIN2/NCKAP1L/CYBB/P2RX1/GPR84/CLEC12A/PTAFR/GLIPR1/FPR2/PLAC8/CFP/CRISPLD2/MMP9	38
GO:0062023	CC	GO:0062023	collagen-containing extracellular matrix	38/459	423/19520	1.58e-12	8.79e-11	6.96e-11	MMP2/FGL2/C1QC/COL1A1/ADAMDEC1/PODN/EMILIN1/FCN1/ADAMTS2/ECM1/LOXL1/LTBP2/COL6A2/SSC5D/MGP/MXRA5/S100A6/EFEMP1/COL3A1/LUM/MFAP4/S100A4/CCDC80/CXCL12/FBLN2/COL14A1/AEBP1/THBS2/C1QB/COL16A1/COL5A1/C1QA/DCN/CFP/PRELP/COL8A2/COL1A2/MMP9	38
GO:0140375	MF	GO:0140375	immune receptor activity	38/443	136/18337	6.38e-30	3.2e-27	2.59e-27	IL12RB1/LILRB2/FPR3/CSF3R/HLA-DRA/FCGR1B/HLA-DQB1/XCR1/HLA-DPA1/CCR2/HLA-DOA/IL21R/HLA-DQA1/CCR7/CR1/FPR1/CCR4/EBI3/CCR8/IL2RA/LILRB1/IL9R/CXCR3/FLT3/HLA-DQA2/IL7R/IL10RA/HLA-DRB1/CCR5/FPR2/HLA-DQB2/CXCR6/HLA-DOB/CD200R1/IL12B/IL2RB/CSF2RB/IL2RG	38
GO:0070665	BP	GO:0070665	positive regulation of leukocyte proliferation	37/445	148/18862	1.35e-27	1.18e-25	8.57e-26	ZAP70/IL12RB1/LILRB2/PTPN22/CARD11/CCL19/CD38/CD6/FCRL3/HLA-DPA1/CCR2/HLA-DMB/IL18/TNFRSF13C/CD86/PTPRC/EBI3/IL2RA/GPR183/CD80/CLECL1/SYK/TNFSF13B/HLA-DPB1/SASH3/CORO1A/NCKAP1L/CCL5/PRKCQ/JAK3/IL1B/PDCD1LG2/IL12B/CSF1R/HAVCR2/CD3E/CD40LG	37
GO:0032496	BP	GO:0032496	response to lipopolysaccharide	37/445	326/18862	2.38e-15	8.56e-14	6.21e-14	LILRB2/NLRP3/PTPN22/IL24/CD6/LY86/GSTP1/LOXL1/STAP1/CD180/HCK/TNF/SELP/IL18/PTGIR/CD86/CCL2/CCR7/FASLG/CNR2/LILRB1/CD80/CXCL9/SCIMP/IL10RA/CD96/CCL5/PTAFR/CCR5/IL1B/PDCD1LG2/IL12B/DCN/LTA/HAVCR2/GGT5/CSF2RB	37
GO:0006909	BP	GO:0006909	phagocytosis	37/445	381/18862	3.2e-13	9.21e-12	6.68e-12	DOCK2/RAC2/FCN1/RHOH/SLAMF1/STAP1/HCK/TNF/CEACAM4/UNC13D/SIRPB1/SIRPG/IGLL5/ITGB2/CCL2/PTPRC/P2RY6/SYK/PLD4/CLEC7A/IFNG/BIN2/CORO1A/NCKAP1L/CD247/CD3G/ICAM3/CD300LF/FCGR1A/FPR2/MYO1G/IL1B/MARCO/WIPF1/IL2RB/VAV1/IL2RG	37
GO:0050671	BP	GO:0050671	positive regulation of lymphocyte proliferation	36/445	135/18862	5.91e-28	5.57e-26	4.04e-26	ZAP70/IL12RB1/LILRB2/PTPN22/CARD11/CCL19/CD38/CD6/FCRL3/HLA-DPA1/CCR2/HLA-DMB/IL18/TNFRSF13C/CD86/PTPRC/EBI3/IL2RA/GPR183/CD80/CLECL1/SYK/TNFSF13B/HLA-DPB1/SASH3/CORO1A/NCKAP1L/CCL5/PRKCQ/JAK3/IL1B/PDCD1LG2/IL12B/HAVCR2/CD3E/CD40LG	36
GO:0032946	BP	GO:0032946	positive regulation of mononuclear cell proliferation	36/445	136/18862	7.87e-28	7.03e-26	5.1e-26	ZAP70/IL12RB1/LILRB2/PTPN22/CARD11/CCL19/CD38/CD6/FCRL3/HLA-DPA1/CCR2/HLA-DMB/IL18/TNFRSF13C/CD86/PTPRC/EBI3/IL2RA/GPR183/CD80/CLECL1/SYK/TNFSF13B/HLA-DPB1/SASH3/CORO1A/NCKAP1L/CCL5/PRKCQ/JAK3/IL1B/PDCD1LG2/IL12B/HAVCR2/CD3E/CD40LG	36
GO:0051480	BP	GO:0051480	regulation of cytosolic calcium ion concentration	36/445	344/18862	7.09e-14	2.17e-12	1.57e-12	FPR3/CCL19/GPR55/CD38/MCOLN2/XCR1/LCK/CCR2/S1PR4/GPR174/PTGIR/GPR18/CCR7/FPR1/PTPRC/CCR4/FASLG/UBASH3B/GPR65/MS4A1/CCR8/P2RY6/PIK3CG/CXCR3/CORO1A/CD52/CXCL9/CD19/P2RY10/P2RX1/CCL21/CCR5/FPR2/CXCR6/LPAR1/PTH1R	36
GO:0002706	BP	GO:0002706	regulation of lymphocyte mediated immunity	35/445	157/18862	2.45e-24	1.78e-22	1.29e-22	IL12RB1/CRTAM/SH2D1A/NLRP3/LILRB4/HLA-DRA/LAG3/BTK/TBX21/TNF/NCR3/CCR2/CD226/IL18/SLAMF6/CR1/PTPRC/CLNK/CD1B/GATA3/LILRB1/RIPK3/RASGRP1/SASH3/IL7R/CD96/CD1E/HLA-DRB1/FCER2/IL1B/IL12B/LTA/HAVCR2/VAV1/CD1C	35
GO:0007204	BP	GO:0007204	positive regulation of cytosolic calcium ion concentration	35/445	310/18862	1.64e-14	5.29e-13	3.84e-13	FPR3/CCL19/GPR55/CD38/MCOLN2/XCR1/LCK/CCR2/S1PR4/GPR174/PTGIR/GPR18/CCR7/FPR1/PTPRC/CCR4/FASLG/UBASH3B/GPR65/MS4A1/CCR8/P2RY6/PIK3CG/CXCR3/CORO1A/CD52/CXCL9/CD19/P2RY10/CCL21/CCR5/FPR2/CXCR6/LPAR1/PTH1R	35
GO:0002285	BP	GO:0002285	lymphocyte activation involved in immune response	34/445	189/18862	1.72e-20	1.07e-18	7.77e-19	IL12RB1/FGL2/SPN/NLRP3/CCL19/POU2AF1/HLA-DRA/CD180/TBX21/UNC13D/HLA-DMB/IL18/EOMES/CD86/SLAMF6/CR1/GAPT/PTPRC/GATA3/GPR183/LILRB1/CD80/IFNG/CORO1A/CD19/HLA-DRB1/JAK3/SEMA4A/IL12B/LY9/HAVCR2/ZNF683/CD40LG/CD1C	34
GO:0045088	BP	GO:0045088	regulation of innate immune response	34/445	315/18862	1.47e-13	4.31e-12	3.13e-12	CRTAM/SH2D1A/PTPN22/CARD11/CLEC4E/FCN1/LAG3/MNDA/CLEC4C/HCK/NCR3/TLR8/CD226/SLAMF8/PYHIN1/VSIG4/ZBP1/SLAMF6/CR1/CLNK/LILRB1/RASGRP1/SYK/IFNG/ICAM3/CD96/CCL5/FPR2/AIM2/IL12B/GBP5/CLEC10A/HAVCR2/VAV1	34
GO:0001818	BP	GO:0001818	negative regulation of cytokine production	34/445	367/18862	1.13e-11	2.63e-10	1.91e-10	LILRA4/BANK1/NLRP3/GPNMB/PTPN22/LILRB4/SLAMF1/LAG3/GSTP1/HDAC9/BTK/TBX21/TNF/TIGIT/TLR8/SSC5D/VSIG4/LILRA5/CCR7/CR1/PTPRC/GATA3/LILRB1/IFNG/NCKAP1L/CD96/HLA-DRB1/JAK3/CD84/LAPTM5/CD200R1/PDCD1LG2/IL12B/HAVCR2	34
GO:0018108	BP	GO:0018108	peptidyl-tyrosine phosphorylation	34/445	369/18862	1.31e-11	3.01e-10	2.19e-10	ZAP70/SEMA4D/BANK1/LILRB4/SAMSN1/IL24/ADRA2A/STAP1/BTK/HCK/TNF/LCK/NCF1/IL18/ITK/ITGB2/LILRA5/EFEMP1/PTPRC/EPHA3/LRRK1/CD80/FLT3/SYK/CLEC7A/IFNG/TNFRSF18/CCL5/JAK3/FCGR1A/IL12B/CSF1R/CD3E/HCLS1	34
GO:0018212	BP	GO:0018212	peptidyl-tyrosine modification	34/445	372/18862	1.64e-11	3.74e-10	2.71e-10	ZAP70/SEMA4D/BANK1/LILRB4/SAMSN1/IL24/ADRA2A/STAP1/BTK/HCK/TNF/LCK/NCF1/IL18/ITK/ITGB2/LILRA5/EFEMP1/PTPRC/EPHA3/LRRK1/CD80/FLT3/SYK/CLEC7A/IFNG/TNFRSF18/CCL5/JAK3/FCGR1A/IL12B/CSF1R/CD3E/HCLS1	34
GO:0042102	BP	GO:0042102	positive regulation of T cell proliferation	33/445	99/18862	2.92e-29	2.91e-27	2.11e-27	ZAP70/IL12RB1/LILRB2/PTPN22/CARD11/CCL19/CD6/HLA-DPA1/CCR2/HLA-DMB/IL18/TNFRSF13C/CD86/PTPRC/EBI3/IL2RA/CD80/CLECL1/SYK/TNFSF13B/HLA-DPB1/SASH3/CORO1A/NCKAP1L/CCL5/PRKCQ/JAK3/IL1B/PDCD1LG2/IL12B/HAVCR2/CD3E/CD40LG	33
GO:0032609	BP	GO:0032609	interferon-gamma production	33/445	112/18862	2.84e-27	2.3e-25	1.67e-25	IL12RB1/CRTAM/SPN/PTPN22/LILRB4/TNF/HLA-DPA1/CCR2/TLR8/CD226/CD2/IL18/SLAMF6/CCR7/CR1/EBI3/GATA3/LILRB1/RIPK3/RASGRP1/TLR7/CLEC7A/HLA-DPB1/SASH3/CD96/HLA-DRB1/LAPTM5/IL1B/PDCD1LG2/IL12B/LTA/HAVCR2/CD3E	33
GO:0051250	BP	GO:0051250	negative regulation of lymphocyte activation	33/445	153/18862	1.6e-22	1.09e-20	7.91e-21	FGL2/CRTAM/LILRB2/BANK1/SPN/LAX1/GPNMB/PTPN22/RUNX3/LILRB4/SAMSN1/LAG3/MNDA/BTK/TBX21/TIGIT/LST1/VSIG4/CD86/CR1/CLNK/IL2RA/LILRB1/CD80/CTLA4/PLA2G2D/TNFRSF13B/HLA-DRB1/JAK3/LAPTM5/PDCD1LG2/HAVCR2/TNFAIP8L2	33
GO:0002819	BP	GO:0002819	regulation of adaptive immune response	33/445	170/18862	5.34e-21	3.45e-19	2.5e-19	IL12RB1/NLRP3/CCL19/LILRB4/SAMSN1/HLA-DRA/BTK/TBX21/TNF/CCR2/CD226/IL18/CR1/PTPRC/CD1B/GATA3/LILRB1/CD80/RIPK3/TNFSF13B/SASH3/CD48/IL7R/CD1E/HLA-DRB1/PRKCQ/JAK3/FCER2/IL1B/IL12B/LTA/HAVCR2/CD1C	33
GO:0030595	BP	GO:0030595	leukocyte chemotaxis	33/445	226/18862	4.57e-17	1.97e-15	1.43e-15	CXCL14/ALOX5/CSF3R/CCL22/RAC2/CCL19/STAP1/CCR2/SLAMF8/CCL4/ADGRE2/ITGB2/PIK3CD/CCL2/CCR7/CNR2/GPR183/PIK3CG/CXCR3/SYK/CXCL12/CORO1A/GPSM3/NCKAP1L/CXCL9/CCL21/IL16/CCL5/CCR5/FPR2/SLIT2/CSF1R/VAV1	33
GO:0007162	BP	GO:0007162	negative regulation of cell adhesion	33/445	295/18862	1.23e-13	3.64e-12	2.64e-12	FGL2/CRTAM/LILRB2/SEMA4D/SPN/LAX1/GPNMB/PTPN22/RUNX3/COL1A1/ADAMDEC1/LILRB4/LAG3/TBX21/TIGIT/VSIG4/CD86/CR1/PTPRC/UBASH3B/IL2RA/LILRB1/CD80/CTLA4/PLA2G2D/CXCL12/CCL21/HLA-DRB1/JAK3/LAPTM5/PDCD1LG2/HAVCR2/TNFAIP8L2	33
GO:0009615	BP	GO:0009615	response to virus	33/445	359/18862	2.83e-11	6.28e-10	4.56e-10	TSPAN32/IL12RB1/FGL2/APOBEC3D/RNASE6/CCL22/PTPN22/CCL19/POU2AF1/AICDA/TBX21/TNF/UNC13D/TLR8/WDFY4/CCL4/PRF1/ZBP1/POU2F2/PTPRC/GATA3/IL2RA/LILRB1/RIPK3/TLR7/IFNG/CXCL12/CXCL9/APOBEC3C/CCL5/APOBEC3G/AIM2/IL12B	33
GO:0006959	BP	GO:0006959	humoral immune response	33/445	380/18862	1.28e-10	2.57e-09	1.87e-09	CXCL14/C1QC/SH2D1A/ALOX5/RNASE6/POU2AF1/FCN1/HLA-DQB1/TNF/IGLL5/VSIG4/POU2F2/CCL2/CCR7/CR1/PTPRC/MFAP4/MS4A1/EBI3/GATA3/GPR183/IFNG/CXCL9/CD19/C1QB/HLA-DRB1/PDCD1/FCER2/IL1B/C1QA/CFP/LTA/JCHAIN	33
GO:0006816	BP	GO:0006816	calcium ion transport	33/445	409/18862	8.56e-10	1.51e-08	1.1e-08	LILRB2/PRKCB/CCL19/ADRA2A/FCRL3/MCOLN2/XCR1/LCK/P2RY12/CCL4/LILRA5/CCL2/ATP2A3/CCR7/PTPRC/FASLG/UBASH3B/MS4A1/LILRB1/P2RY6/PIK3CG/CXCL12/CORO1A/CXCL9/CD19/P2RX1/CCL21/IL16/CCL5/CD84/CCR5/GEM/KCNN4	33
GO:0030001	BP	GO:0030001	metal ion transport	33/445	486/18862	5.92e-08	8.16e-07	5.92e-07	LILRB2/PRKCB/CCL19/ADRA2A/FCRL3/MCOLN2/XCR1/LCK/P2RY12/CCL4/LILRA5/CCL2/ATP2A3/CCR7/PTPRC/FASLG/UBASH3B/MS4A1/LILRB1/P2RY6/PIK3CG/CXCL12/CORO1A/CXCL9/CD19/P2RX1/CCL21/IL16/CCL5/CD84/CCR5/GEM/KCNN4	33
GO:0032649	BP	GO:0032649	regulation of interferon-gamma production	32/445	107/18862	1.04e-26	8.06e-25	5.85e-25	IL12RB1/CRTAM/PTPN22/LILRB4/TNF/HLA-DPA1/CCR2/TLR8/CD226/CD2/IL18/SLAMF6/CCR7/CR1/EBI3/GATA3/LILRB1/RIPK3/RASGRP1/TLR7/CLEC7A/HLA-DPB1/SASH3/CD96/HLA-DRB1/LAPTM5/IL1B/PDCD1LG2/IL12B/LTA/HAVCR2/CD3E	32
GO:0002705	BP	GO:0002705	positive regulation of leukocyte mediated immunity	32/445	125/18862	2.32e-24	1.72e-22	1.25e-22	IL12RB1/CRTAM/SH2D1A/NLRP3/HLA-DRA/LAG3/STAP1/BTK/TBX21/TNF/NCR3/CD226/IL18/ITGB2/SLAMF6/PTPRC/CLNK/CD1B/GATA3/RASGRP1/CLEC7A/SASH3/SCIMP/CD1E/PTAFR/HLA-DRB1/FCER2/IL1B/IL12B/LTA/VAV1/CD1C	32
GO:0071674	BP	GO:0071674	mononuclear cell migration	32/445	190/18862	1.83e-18	9.01e-17	6.54e-17	ZAP70/CRTAM/CXCL14/SPN/ALOX5/CCL22/CCL19/ECM1/TBX21/TNF/CCR2/SLAMF8/CCL4/PIK3CD/CCL2/CCR7/ITGA4/GCSAM/GATA3/GPR183/RIPK3/PIK3CG/CXCR3/CXCL12/CCL21/CCL5/CCR5/FPR2/MYO1G/CD200R1/SLIT2/CSF1R	32
GO:0032102	BP	GO:0032102	negative regulation of response to external stimulus	32/445	394/18862	1.32e-09	2.27e-08	1.65e-08	FGL2/SEMA4D/ALOX5/NLRP3/CST7/GSTP1/STAP1/TNF/SLAMF8/VSIG4/CCL2/CR1/GPR31/PTPRC/UBASH3B/CNR2/GATA3/IL2RA/LILRB1/SIGLEC10/CD96/HLA-DRB1/FPR2/SEMA4A/CD200R1/IL12B/SLIT2/WFDC1/AOAH/HAVCR2/TNFAIP8L2/PTGIS	32
GO:0002822	BP	GO:0002822	regulation of adaptive immune response based on somatic recombination of immune receptors built from immunoglobulin superfamily domains	31/445	155/18862	3.37e-20	1.96e-18	1.42e-18	IL12RB1/NLRP3/CCL19/LILRB4/HLA-DRA/BTK/TBX21/TNF/CCR2/CD226/IL18/CR1/PTPRC/CD1B/GATA3/LILRB1/CD80/RIPK3/TNFSF13B/SASH3/IL7R/CD1E/HLA-DRB1/PRKCQ/JAK3/FCER2/IL1B/IL12B/LTA/HAVCR2/CD1C	31
GO:0001906	BP	GO:0001906	cell killing	31/445	179/18862	2.76e-18	1.3e-16	9.43e-17	IL12RB1/CRTAM/SH2D1A/HLA-DRA/LAG3/STAP1/NCR3/UNC13D/CD226/IL18/PRF1/SLAMF6/PTPRC/CD1B/LILRB1/RIPK3/RASGRP1/SYK/CLEC7A/IFNG/CORO1A/GZMB/SLAMF7/IL7R/CD1E/HLA-DRB1/FCER2/IL12B/HAVCR2/VAV1/CD1C	31
GO:0002685	BP	GO:0002685	regulation of leukocyte migration	31/445	205/18862	1.52e-16	6.25e-15	4.53e-15	CXCL14/SPN/RAC2/CCL19/EMILIN1/RHOH/ECM1/STAP1/TNF/CCR2/SELP/SLAMF8/P2RY12/CCL4/CCL2/CCR7/ITGA4/GCSAM/RIPK3/CXCR3/CXCL12/GPSM3/NCKAP1L/TNFRSF18/CCL21/CCL5/PTAFR/FPR2/CD200R1/SLIT2/CSF1R	31
GO:0002833	BP	GO:0002833	positive regulation of response to biotic stimulus	31/445	258/18862	1.01e-13	3.02e-12	2.19e-12	CRTAM/SH2D1A/CARD11/CLEC4E/FCN1/LY86/LAG3/MNDA/CLEC4C/CD180/HCK/NCR3/TLR8/CD226/PYHIN1/ZBP1/SLAMF6/CLNK/RASGRP1/SYK/SCIMP/ICAM3/CCL5/HLA-DRB1/FPR2/AIM2/IL12B/GBP5/CLEC10A/HAVCR2/VAV1	31
GO:0030099	BP	GO:0030099	myeloid cell differentiation	31/445	419/18862	2.17e-08	3.16e-07	2.29e-07	C1QC/CSF3R/PRKCB/CCL19/GPR55/IKZF1/LILRB4/GPR171/TNF/PIK3CD/CCR7/UBASH3B/OSCAR/GATA3/GPR183/LILRB1/LRRK1/SPI1/IFNG/EVI2B/RASSF2/NCKAP1L/CAMK4/HLA-DRB1/PRKCQ/JAK3/IL12B/GPR68/CSF1R/HCLS1/MMP9	31
GO:0046632	BP	GO:0046632	alpha-beta T cell differentiation	30/445	107/18862	3.47e-24	2.47e-22	1.79e-22	ZAP70/IL12RB1/SPN/NLRP3/RUNX3/CCL19/LILRB4/HLA-DRA/TBX21/IL18/ITK/EOMES/BCL11B/CD86/SLAMF6/GATA3/GPR183/CD80/PLA2G2D/SYK/IFNG/SASH3/TNFSF8/NCKAP1L/HLA-DRB1/JAK3/SEMA4A/IL12B/LY9/ZNF683	30
GO:1902107	BP	GO:1902107	positive regulation of leukocyte differentiation	30/445	154/18862	3.05e-19	1.59e-17	1.15e-17	ZAP70/IL12RB1/LILRB2/NLRP3/RUNX3/CCL19/LILRB4/HLA-DRA/RHOH/BTK/TNF/CD27/IL18/CD86/CR1/PTPRC/GATA3/IL2RA/CD80/TESPA1/SYK/IFNG/SASH3/EVI2B/NCKAP1L/IL7R/HLA-DRB1/IL12B/GPR68/HCLS1	30
GO:1903708	BP	GO:1903708	positive regulation of hemopoiesis	30/445	154/18862	3.05e-19	1.59e-17	1.15e-17	ZAP70/IL12RB1/LILRB2/NLRP3/RUNX3/CCL19/LILRB4/HLA-DRA/RHOH/BTK/TNF/CD27/IL18/CD86/CR1/PTPRC/GATA3/IL2RA/CD80/TESPA1/SYK/IFNG/SASH3/EVI2B/NCKAP1L/IL7R/HLA-DRB1/IL12B/GPR68/HCLS1	30
GO:0002440	BP	GO:0002440	production of molecular mediator of immune response	30/445	286/18862	8.65e-12	2.07e-10	1.5e-10	NLRP3/PTPN22/LILRB4/MZB1/AICDA/FCRL3/HLA-DQB1/BTK/TBX21/TNF/CCR2/CD226/IL18/CD86/CR1/GAPT/PTPRC/CLNK/GATA3/LILRB1/CLEC7A/SASH3/SCIMP/CD96/HLA-DRB1/JAK3/LAPTM5/CD22/IL1B/CD40LG	30
GO:0048018	MF	GO:0048018	receptor ligand activity	30/443	486/18337	2.82e-06	5.23e-05	4.23e-05	INSL3/CXCL14/SEMA4D/CCL22/GPNMB/CCL19/IL24/PNOC/TNF/LTB/IL18/CCL4/CCL2/EFEMP1/FASLG/EBI3/IFNG/TNFSF13B/CXCL12/WNT10A/TNFSF8/CXCL9/CCL21/IL16/CCL5/SEMA4A/IL1B/IL12B/LTA/CD40LG	30
GO:0030546	MF	GO:0030546	signaling receptor activator activity	30/443	492/18337	3.61e-06	6.45e-05	5.22e-05	INSL3/CXCL14/SEMA4D/CCL22/GPNMB/CCL19/IL24/PNOC/TNF/LTB/IL18/CCL4/CCL2/EFEMP1/FASLG/EBI3/IFNG/TNFSF13B/CXCL12/WNT10A/TNFSF8/CXCL9/CCL21/IL16/CCL5/SEMA4A/IL1B/IL12B/LTA/CD40LG	30
GO:0022408	BP	GO:0022408	negative regulation of cell-cell adhesion	29/445	189/18862	9.98e-16	3.74e-14	2.72e-14	FGL2/CRTAM/LILRB2/SPN/LAX1/GPNMB/PTPN22/RUNX3/LILRB4/LAG3/TBX21/TIGIT/VSIG4/CD86/CR1/UBASH3B/IL2RA/LILRB1/CD80/CTLA4/PLA2G2D/CXCL12/CCL21/HLA-DRB1/JAK3/LAPTM5/PDCD1LG2/HAVCR2/TNFAIP8L2	29
GO:0097529	BP	GO:0097529	myeloid leukocyte migration	29/445	218/18862	4.58e-14	1.41e-12	1.03e-12	CSF3R/CCL22/RAC2/CCL19/EMILIN1/RHOH/MCOLN2/STAP1/CCR2/SLAMF8/P2RY12/CCL4/ADGRE2/ITGB2/PIK3CD/CCL2/CCR7/PIK3CG/SYK/CXCL12/NCKAP1L/CXCL9/CCL21/CCL5/FPR2/CD200R1/SLIT2/CSF1R/VAV1	29
GO:0046634	BP	GO:0046634	regulation of alpha-beta T cell activation	28/445	101/18862	1.67e-22	1.12e-20	8.15e-21	ZAP70/IL12RB1/CRTAM/NLRP3/PTPN22/RUNX3/CCL19/LILRB4/HLA-DRA/TBX21/CCR2/IL18/CD86/PTPRC/EBI3/GATA3/LILRB1/CD80/SYK/IFNG/SASH3/NCKAP1L/HLA-DRB1/PRKCQ/JAK3/IL12B/ZNF683/CD3E	28
GO:1903038	BP	GO:1903038	negative regulation of leukocyte cell-cell adhesion	28/445	138/18862	1.55e-18	7.73e-17	5.61e-17	FGL2/CRTAM/LILRB2/SPN/LAX1/GPNMB/PTPN22/RUNX3/LILRB4/LAG3/TBX21/TIGIT/VSIG4/CD86/CR1/IL2RA/LILRB1/CD80/CTLA4/PLA2G2D/CXCL12/CCL21/HLA-DRB1/JAK3/LAPTM5/PDCD1LG2/HAVCR2/TNFAIP8L2	28
GO:0071216	BP	GO:0071216	cellular response to biotic stimulus	28/445	233/18862	1.62e-12	4.34e-11	3.15e-11	LILRB2/NLRP3/PTPN22/IL24/CD6/LY86/GSTP1/STAP1/BTK/CD180/HCK/TNF/IL18/CD86/CCL2/LILRB1/CD80/SYK/CLEC7A/CXCL9/SCIMP/CCL5/PTAFR/CCR5/IL1B/PDCD1LG2/IL12B/HAVCR2	28
GO:0019882	BP	GO:0019882	antigen processing and presentation	28/445	234/18862	1.8e-12	4.79e-11	3.47e-11	FGL2/LILRB2/HLA-DRB5/CCL19/HLA-DRA/LAG3/FCGR1B/HLA-DQB1/HLA-DPA1/HLA-DOA/HLA-DMB/RAB33A/CD8A/NCF1/WDFY4/HLA-DQA1/CCR7/CD1B/HLA-DPB1/HLA-DQA2/CYBB/CCL21/CD1E/HLA-DRB1/FCGR1A/HLA-DQB2/HLA-DOB/CD1C	28
GO:0070372	BP	GO:0070372	regulation of ERK1 and ERK2 cascade	28/445	301/18862	7.13e-10	1.29e-08	9.4e-09	CCL22/GPNMB/PTPN22/CCL19/GPR55/EMILIN1/SLAMF1/GSTP1/TNF/GLIPR2/CCL4/CCL2/CCR7/PTPRC/GPR183/P2RY6/RASGRP1/GPBAR1/SYK/SCIMP/CCL21/CCL5/HLA-DRB1/FPR2/IL1B/MARCO/CSF1R/HAVCR2	28
GO:0070371	BP	GO:0070371	ERK1 and ERK2 cascade	28/445	320/18862	2.83e-09	4.62e-08	3.35e-08	CCL22/GPNMB/PTPN22/CCL19/GPR55/EMILIN1/SLAMF1/GSTP1/TNF/GLIPR2/CCL4/CCL2/CCR7/PTPRC/GPR183/P2RY6/RASGRP1/GPBAR1/SYK/SCIMP/CCL21/CCL5/HLA-DRB1/FPR2/IL1B/MARCO/CSF1R/HAVCR2	28
GO:0030198	BP	GO:0030198	extracellular matrix organization	28/445	393/18862	2.31e-07	3.01e-06	2.19e-06	MMP2/MMP7/COL1A1/EMILIN1/ADAMTS2/LOXL1/COL6A2/TNF/ANTXR1/ITGB2/ITGA4/PDPN/COL3A1/LUM/MFAP4/CCDC80/FBLN2/COL14A1/AEBP1/COL16A1/ICAM3/COL5A1/DCN/COL8A2/CARMIL2/CRISPLD2/COL1A2/MMP9	28
GO:0043062	BP	GO:0043062	extracellular structure organization	28/445	394/18862	2.43e-07	3.15e-06	2.29e-06	MMP2/MMP7/COL1A1/EMILIN1/ADAMTS2/LOXL1/COL6A2/TNF/ANTXR1/ITGB2/ITGA4/PDPN/COL3A1/LUM/MFAP4/CCDC80/FBLN2/COL14A1/AEBP1/COL16A1/ICAM3/COL5A1/DCN/COL8A2/CARMIL2/CRISPLD2/COL1A2/MMP9	28
GO:0045229	BP	GO:0045229	external encapsulating structure organization	28/445	396/18862	2.69e-07	3.42e-06	2.48e-06	MMP2/MMP7/COL1A1/EMILIN1/ADAMTS2/LOXL1/COL6A2/TNF/ANTXR1/ITGB2/ITGA4/PDPN/COL3A1/LUM/MFAP4/CCDC80/FBLN2/COL14A1/AEBP1/COL16A1/ICAM3/COL5A1/DCN/COL8A2/CARMIL2/CRISPLD2/COL1A2/MMP9	28
GO:0002708	BP	GO:0002708	positive regulation of lymphocyte mediated immunity	27/445	108/18862	1.92e-20	1.16e-18	8.38e-19	IL12RB1/CRTAM/SH2D1A/NLRP3/HLA-DRA/LAG3/BTK/TBX21/TNF/NCR3/CD226/IL18/SLAMF6/PTPRC/CLNK/CD1B/GATA3/RASGRP1/SASH3/CD1E/HLA-DRB1/FCER2/IL1B/IL12B/LTA/VAV1/CD1C	27
GO:0001909	BP	GO:0001909	leukocyte mediated cytotoxicity	27/445	113/18862	6.95e-20	3.79e-18	2.75e-18	IL12RB1/CRTAM/SH2D1A/HLA-DRA/LAG3/STAP1/NCR3/UNC13D/CD226/IL18/PRF1/SLAMF6/PTPRC/CD1B/LILRB1/RIPK3/RASGRP1/CORO1A/GZMB/SLAMF7/IL7R/CD1E/HLA-DRB1/IL12B/HAVCR2/VAV1/CD1C	27
GO:0050864	BP	GO:0050864	regulation of B cell activation	27/445	193/18862	1.01e-13	3.02e-12	2.19e-12	BANK1/CARD11/CD38/MZB1/SAMSN1/FCRL3/IKZF3/MNDA/BTK/TBX21/CD27/SLAMF8/IGLL5/TNFRSF13C/NFAM1/CR1/PTPRC/GPR183/CTLA4/SYK/TNFSF13B/SASH3/NCKAP1L/CD19/TNFRSF13B/LAPTM5/CD22	27
GO:0045089	BP	GO:0045089	positive regulation of innate immune response	27/445	223/18862	3.41e-12	8.75e-11	6.35e-11	CRTAM/SH2D1A/CARD11/CLEC4E/FCN1/LAG3/MNDA/CLEC4C/HCK/NCR3/TLR8/CD226/PYHIN1/ZBP1/SLAMF6/CLNK/RASGRP1/SYK/ICAM3/CCL5/FPR2/AIM2/IL12B/GBP5/CLEC10A/HAVCR2/VAV1	27
GO:0045121	CC	GO:0045121	membrane raft	27/459	323/19520	1.37e-08	3.18e-07	2.52e-07	ZAP70/CARD11/MAL/BTK/HCK/TNF/LCK/CD226/CD8A/CD2/P2RY12/ITGB2/NFAM1/CR1/PTPRC/PDPN/FASLG/MS4A1/CD79A/SGCA/KCNA3/SELPLG/CD19/P2RX1/CD48/LCP2/PTGIS	27
GO:0098857	CC	GO:0098857	membrane microdomain	27/459	323/19520	1.37e-08	3.18e-07	2.52e-07	ZAP70/CARD11/MAL/BTK/HCK/TNF/LCK/CD226/CD8A/CD2/P2RY12/ITGB2/NFAM1/CR1/PTPRC/PDPN/FASLG/MS4A1/CD79A/SGCA/KCNA3/SELPLG/CD19/P2RX1/CD48/LCP2/PTGIS	27
GO:0030246	MF	GO:0030246	carbohydrate binding	27/443	267/18337	3.75e-10	2.68e-08	2.17e-08	SIGLEC8/SIGLEC9/SELL/CLEC4E/FCN1/HLA-DRA/SIGLEC14/HK3/CLEC4C/SELP/CD72/LGALS2/CLECL1/CHI3L2/CLEC7A/CLEC17A/SIGLEC10/CLEC12A/HLA-DRB1/FCER2/CD22/CD69/CLEC4F/SIGLEC7/CLEC10A/CLEC9A/KLRB1	27
GO:0005126	MF	GO:0005126	cytokine receptor binding	27/443	270/18337	4.81e-10	3.01e-08	2.44e-08	IL12RB1/CXCL14/CCL22/CCL19/ECM1/STAP1/TNF/CCR2/LTB/IL18/CCL4/CCL2/FASLG/GATA3/SYK/IFNG/TNFSF13B/CXCL12/TNFSF8/CXCL9/CCL21/CCL5/CD300LF/IL1B/IL12B/LTA/CD40LG	27
GO:0031341	BP	GO:0031341	regulation of cell killing	26/445	98/18862	1.91e-20	1.16e-18	8.38e-19	IL12RB1/CRTAM/SH2D1A/HLA-DRA/LAG3/STAP1/NCR3/CD226/PRF1/SLAMF6/PTPRC/CD1B/LILRB1/RIPK3/RASGRP1/SYK/CLEC7A/IFNG/IL7R/CD1E/HLA-DRB1/FCER2/IL12B/HAVCR2/VAV1/CD1C	26
GO:0045621	BP	GO:0045621	positive regulation of lymphocyte differentiation	26/445	101/18862	4.41e-20	2.52e-18	1.83e-18	ZAP70/IL12RB1/LILRB2/NLRP3/RUNX3/CCL19/LILRB4/HLA-DRA/RHOH/BTK/CD27/IL18/CD86/CR1/PTPRC/GATA3/IL2RA/CD80/TESPA1/SYK/IFNG/SASH3/NCKAP1L/IL7R/HLA-DRB1/IL12B	26
GO:0050868	BP	GO:0050868	negative regulation of T cell activation	26/445	119/18862	3.79e-18	1.76e-16	1.28e-16	FGL2/CRTAM/LILRB2/SPN/LAX1/GPNMB/PTPN22/RUNX3/LILRB4/LAG3/TBX21/TIGIT/VSIG4/CD86/CR1/IL2RA/LILRB1/CD80/CTLA4/PLA2G2D/HLA-DRB1/JAK3/LAPTM5/PDCD1LG2/HAVCR2/TNFAIP8L2	26
GO:0050730	BP	GO:0050730	regulation of peptidyl-tyrosine phosphorylation	26/445	262/18862	7.34e-10	1.33e-08	9.62e-09	SEMA4D/BANK1/LILRB4/SAMSN1/IL24/ADRA2A/STAP1/TNF/NCF1/IL18/ITGB2/LILRA5/PTPRC/LRRK1/CD80/FLT3/SYK/CLEC7A/IFNG/TNFRSF18/CCL5/FCGR1A/IL12B/CSF1R/CD3E/HCLS1	26
GO:0034612	BP	GO:0034612	response to tumor necrosis factor	26/445	320/18862	4.79e-08	6.62e-07	4.81e-07	CCL22/COL1A1/CCL19/GSTP1/TNF/LTB/CD27/TNFRSF17/CCL4/TNFRSF8/TNFRSF13C/CCL2/GATA3/TCL1A/SYK/TNFSF13B/TNFSF8/TNFRSF18/CCL21/TNFRSF13B/CCL5/LAPTM5/AIM2/LTA/CD40LG/GGT5	26
GO:0043087	BP	GO:0043087	regulation of GTPase activity	26/445	487/18862	0.000101099	0.000715074	0.000518931	SEMA4D/DOCK2/CCL22/ARHGAP30/CCL19/ABR/RHOH/ARHGAP15/TAGAP/CCL4/RGS18/CCL2/CCR7/RGS1/FGD2/ACAP1/EPHA3/GPR65/ARHGAP9/RASGRP1/NCKAP1L/CCL21/CCL5/FGD3/SLIT2/VAV1	26
GO:0045582	BP	GO:0045582	positive regulation of T cell differentiation	25/445	88/18862	1.64e-20	1.04e-18	7.55e-19	ZAP70/IL12RB1/LILRB2/NLRP3/RUNX3/CCL19/LILRB4/HLA-DRA/RHOH/CD27/IL18/CD86/CR1/PTPRC/GATA3/IL2RA/CD80/TESPA1/SYK/IFNG/SASH3/NCKAP1L/IL7R/HLA-DRB1/IL12B	25
GO:0072676	BP	GO:0072676	lymphocyte migration	25/445	118/18862	3.7e-17	1.63e-15	1.19e-15	ZAP70/CRTAM/CXCL14/SPN/CCL22/CCL19/ECM1/TBX21/CCR2/CCL4/PIK3CD/CCL2/CCR7/ITGA4/GCSAM/GATA3/GPR183/RIPK3/PIK3CG/CXCR3/CXCL12/CCL21/CCL5/MYO1G/CD200R1	25
GO:0002700	BP	GO:0002700	regulation of production of molecular mediator of immune response	25/445	146/18862	7.23e-15	2.45e-13	1.78e-13	NLRP3/PTPN22/LILRB4/MZB1/FCRL3/BTK/TBX21/TNF/CCR2/CD226/IL18/CR1/PTPRC/CLNK/GATA3/LILRB1/CLEC7A/SASH3/SCIMP/CD96/JAK3/LAPTM5/CD22/IL1B/CD40LG	25
GO:0071222	BP	GO:0071222	cellular response to lipopolysaccharide	25/445	197/18862	7.71e-12	1.86e-10	1.35e-10	LILRB2/NLRP3/PTPN22/IL24/CD6/LY86/GSTP1/STAP1/CD180/HCK/TNF/IL18/CD86/CCL2/LILRB1/CD80/CXCL9/SCIMP/CCL5/PTAFR/CCR5/IL1B/PDCD1LG2/IL12B/HAVCR2	25
GO:0071219	BP	GO:0071219	cellular response to molecule of bacterial origin	25/445	209/18862	2.87e-11	6.33e-10	4.59e-10	LILRB2/NLRP3/PTPN22/IL24/CD6/LY86/GSTP1/STAP1/CD180/HCK/TNF/IL18/CD86/CCL2/LILRB1/CD80/CXCL9/SCIMP/CCL5/PTAFR/CCR5/IL1B/PDCD1LG2/IL12B/HAVCR2	25
GO:0050920	BP	GO:0050920	regulation of chemotaxis	25/445	224/18862	1.3e-10	2.59e-09	1.88e-09	CXCL14/SEMA4D/RAC2/CCL19/GSTP1/STAP1/CCR2/SLAMF8/P2RY12/CCL4/CCL2/CCR7/CCR4/GPR183/CXCL12/GPSM3/NCKAP1L/CCL21/IL16/CCL5/FPR2/SEMA4A/SLIT2/LPAR1/CSF1R	25
GO:0031348	BP	GO:0031348	negative regulation of defense response	25/445	236/18862	3.97e-10	7.36e-09	5.34e-09	FGL2/ALOX5/NLRP3/CST7/GSTP1/SLAMF8/VSIG4/CR1/GPR31/PTPRC/CNR2/GATA3/IL2RA/LILRB1/SIGLEC10/CD96/HLA-DRB1/FPR2/CD200R1/IL12B/WFDC1/AOAH/HAVCR2/TNFAIP8L2/PTGIS	25
GO:0071356	BP	GO:0071356	cellular response to tumor necrosis factor	25/445	296/18862	4.09e-08	5.73e-07	4.15e-07	CCL22/COL1A1/CCL19/GSTP1/TNF/LTB/CD27/TNFRSF17/CCL4/TNFRSF8/TNFRSF13C/CCL2/GATA3/TCL1A/SYK/TNFSF13B/TNFSF8/TNFRSF18/CCL21/TNFRSF13B/CCL5/LAPTM5/AIM2/LTA/CD40LG	25
GO:0042100	BP	GO:0042100	B cell proliferation	24/445	96/18862	2.61e-18	1.25e-16	9.05e-17	CARD11/CD38/MZB1/FCRL3/IKZF3/MNDA/BTK/CD180/TNFRSF13C/GAPT/PTPRC/MS4A1/GPR183/RASGRP1/CD79A/CTLA4/TNFSF13B/SASH3/NCKAP1L/CD19/IL7R/TNFRSF13B/CD22/CD40LG	24
GO:0002286	BP	GO:0002286	T cell activation involved in immune response	24/445	111/18862	9.74e-17	4.09e-15	2.97e-15	IL12RB1/FGL2/SPN/NLRP3/CCL19/HLA-DRA/TBX21/HLA-DMB/IL18/EOMES/CD86/SLAMF6/GATA3/GPR183/LILRB1/CD80/IFNG/HLA-DRB1/JAK3/SEMA4A/IL12B/LY9/HAVCR2/CD1C	24
GO:0071346	BP	GO:0071346	cellular response to interferon-gamma	24/445	177/18862	4.85e-12	1.2e-10	8.7e-11	IL12RB1/HLA-DRB5/CCL22/CCL19/HLA-DRA/FCGR1B/HLA-DQB1/HCK/HLA-DPA1/CCL4/CCL2/HLA-DQA1/FASLG/IFNG/HLA-DPB1/HLA-DQA2/CCL21/CCL5/PTAFR/HLA-DRB1/FCGR1A/HLA-DQB2/IL12B/GBP5	24
GO:0034341	BP	GO:0034341	response to interferon-gamma	24/445	197/18862	4.87e-11	1.05e-09	7.61e-10	IL12RB1/HLA-DRB5/CCL22/CCL19/HLA-DRA/FCGR1B/HLA-DQB1/HCK/HLA-DPA1/CCL4/CCL2/HLA-DQA1/FASLG/IFNG/HLA-DPB1/HLA-DQA2/CCL21/CCL5/PTAFR/HLA-DRB1/FCGR1A/HLA-DQB2/IL12B/GBP5	24
GO:0002573	BP	GO:0002573	myeloid leukocyte differentiation	24/445	204/18862	1.02e-10	2.09e-09	1.52e-09	C1QC/CCL19/GPR55/LILRB4/TNF/PIK3CD/CCR7/UBASH3B/OSCAR/GATA3/GPR183/LILRB1/LRRK1/SPI1/IFNG/EVI2B/RASSF2/CAMK4/HLA-DRB1/IL12B/GPR68/CSF1R/HCLS1/MMP9	24
GO:0070374	BP	GO:0070374	positive regulation of ERK1 and ERK2 cascade	24/445	210/18862	1.87e-10	3.62e-09	2.63e-09	CCL22/GPNMB/PTPN22/CCL19/GPR55/SLAMF1/TNF/GLIPR2/CCL4/CCL2/CCR7/PTPRC/GPR183/P2RY6/RASGRP1/GPBAR1/SCIMP/CCL21/CCL5/HLA-DRB1/FPR2/MARCO/CSF1R/HAVCR2	24
GO:0048872	BP	GO:0048872	homeostasis of number of cells	24/445	249/18862	5.97e-09	9.41e-08	6.83e-08	CARD11/IKZF1/TNFRSF17/GPR174/SIT1/PIK3CD/CCR7/GAPT/CCR4/GATA3/IL2RA/GPR183/RIPK3/SPI1/FLT3/TNFSF13B/SASH3/CORO1A/RASSF2/NCKAP1L/IL7R/TNFRSF13B/JAK3/HCLS1	24
GO:0019932	BP	GO:0019932	second-messenger-mediated signaling	24/445	307/18862	3.22e-07	4.05e-06	2.94e-06	ZAP70/PLEK/TRAT1/XCR1/BTK/TNF/CCR2/SELP/P2RY12/CCL4/CCR7/FPR1/PTPRC/CCR4/SLA2/CCR8/CXCR3/SYK/CCR5/CD22/FPR2/CXCR6/LPAR1/CD3E	24
GO:0030139	CC	GO:0030139	endocytic vesicle	24/459	307/19520	3.06e-07	4.85e-06	3.84e-06	HLA-DRB5/RAC2/FZD2/HLA-DRA/FCGR1B/HLA-DQB1/HLA-DPA1/NCF1/HLA-DQA1/CD163/CTLA4/TLR7/SYK/PLD4/HLA-DPB1/CORO1A/HLA-DQA2/CYBB/SCIMP/HLA-DRB1/FCGR1A/HLA-DQB2/MARCO/LPAR1	24
GO:0005201	MF	GO:0005201	extracellular matrix structural constituent	24/443	170/18337	3.26e-12	4.08e-10	3.3e-10	FGL2/COL1A1/PODN/EMILIN1/ECM1/LTBP2/COL6A2/MGP/MXRA5/EFEMP1/COL3A1/LUM/MFAP4/ANOS1/FBLN2/COL14A1/AEBP1/THBS2/COL16A1/COL5A1/DCN/PRELP/COL8A2/COL1A2	24
GO:0005125	MF	GO:0005125	cytokine activity	24/443	235/18337	2.97e-09	1.49e-07	1.2e-07	CXCL14/CCL22/CCL19/IL24/TNF/LTB/IL18/CCL4/CCL2/FASLG/EBI3/IFNG/TNFSF13B/CXCL12/WNT10A/TNFSF8/CXCL9/CCL21/IL16/CCL5/IL1B/IL12B/LTA/CD40LG	24
GO:0035710	BP	GO:0035710	CD4-positive, alpha-beta T cell activation	23/445	100/18862	9.95e-17	4.13e-15	3e-15	IL12RB1/SPN/NLRP3/RUNX3/CCL19/HLA-DRA/TBX21/IL18/CD86/SLAMF6/GATA3/GPR183/CD80/PLA2G2D/IFNG/SASH3/NCKAP1L/HLA-DRB1/PRKCQ/JAK3/SEMA4A/IL12B/LY9	23
GO:0050731	BP	GO:0050731	positive regulation of peptidyl-tyrosine phosphorylation	23/445	193/18862	1.94e-10	3.74e-09	2.71e-09	SEMA4D/BANK1/IL24/ADRA2A/STAP1/TNF/NCF1/IL18/LILRA5/PTPRC/LRRK1/CD80/FLT3/SYK/CLEC7A/IFNG/TNFRSF18/CCL5/FCGR1A/IL12B/CSF1R/CD3E/HCLS1	23
GO:0043491	BP	GO:0043491	protein kinase B signaling	23/445	273/18862	1.5e-07	2e-06	1.45e-06	BANK1/PIK3R5/RAC2/CCL19/TRAT1/TNF/LCK/P2RY12/IL18/PIK3CD/CD86/CCL2/CCR7/GATA3/CD80/PIK3CG/CD19/CCL21/CCL5/ICOS/IL1B/VAV1/HCLS1	23
GO:0071900	BP	GO:0071900	regulation of protein serine/threonine kinase activity	23/445	492/18862	0.00153584	0.00851425	0.00617881	LAX1/PTPN22/PIK3R5/CCL19/DUSP2/ADRA2A/GSTP1/MAP4K1/TNF/PDE6G/FGD2/FPR1/PTPRC/RASGRP1/PIK3CG/TCL1A/FLT3/SYK/IFNG/IL1B/LPAR1/CSF1R/CD40LG	23
GO:0030667	CC	GO:0030667	secretory granule membrane	23/459	305/19520	1.01e-06	1.41e-05	1.11e-05	LILRB2/SIGLEC9/SELL/CD38/SIGLEC14/CD53/CLEC4C/SIRPB1/SELP/ITGB2/NFAM1/CR1/FPR1/PTPRC/MOXD1/NCKAP1L/CYBB/P2RX1/GPR84/CLEC12A/PTAFR/GLIPR1/FPR2	23
GO:0033218	MF	GO:0033218	amide binding	23/443	391/18337	8.56e-05	0.00102099	0.000825888	LILRB2/HLA-DRB5/PLTP/HLA-DRA/GSTP1/HLA-DQB1/NGFR/HLA-DPA1/ITGB2/HLA-DQA1/CD1B/EBI3/HLA-DPB1/CRIP1/CD1E/HLA-DRB1/CD300LF/FPR2/MARCO/C1QA/PTH1R/NPFFR1/CD1C	23
GO:0031343	BP	GO:0031343	positive regulation of cell killing	22/445	63/18862	2.05e-20	1.21e-18	8.81e-19	IL12RB1/CRTAM/SH2D1A/HLA-DRA/LAG3/STAP1/NCR3/CD226/PRF1/SLAMF6/PTPRC/CD1B/RASGRP1/SYK/CLEC7A/IFNG/CD1E/HLA-DRB1/FCER2/IL12B/VAV1/CD1C	22
GO:0032729	BP	GO:0032729	positive regulation of interferon-gamma production	22/445	65/18862	4.53e-20	2.55e-18	1.85e-18	IL12RB1/CRTAM/PTPN22/TNF/HLA-DPA1/CCR2/TLR8/CD226/CD2/IL18/SLAMF6/EBI3/RASGRP1/TLR7/CLEC7A/HLA-DPB1/SASH3/IL1B/IL12B/LTA/HAVCR2/CD3E	22
GO:0046635	BP	GO:0046635	positive regulation of alpha-beta T cell activation	22/445	66/18862	6.65e-20	3.68e-18	2.67e-18	ZAP70/IL12RB1/NLRP3/PTPN22/RUNX3/CCL19/LILRB4/HLA-DRA/CCR2/IL18/CD86/PTPRC/EBI3/CD80/SYK/IFNG/SASH3/NCKAP1L/HLA-DRB1/PRKCQ/IL12B/CD3E	22
GO:0043367	BP	GO:0043367	CD4-positive, alpha-beta T cell differentiation	22/445	81/18862	9.8e-18	4.5e-16	3.26e-16	IL12RB1/SPN/NLRP3/RUNX3/CCL19/HLA-DRA/TBX21/IL18/CD86/SLAMF6/GATA3/GPR183/CD80/PLA2G2D/IFNG/SASH3/NCKAP1L/HLA-DRB1/JAK3/SEMA4A/IL12B/LY9	22
GO:0002824	BP	GO:0002824	positive regulation of adaptive immune response based on somatic recombination of immune receptors built from immunoglobulin superfamily domains	22/445	99/18862	1.02e-15	3.78e-14	2.74e-14	IL12RB1/NLRP3/HLA-DRA/BTK/TBX21/TNF/CCR2/CD226/IL18/PTPRC/CD1B/GATA3/TNFSF13B/SASH3/CD1E/HLA-DRB1/PRKCQ/FCER2/IL1B/IL12B/LTA/CD1C	22
GO:0002456	BP	GO:0002456	T cell mediated immunity	22/445	104/18862	3.08e-15	1.07e-13	7.8e-14	IL12RB1/NLRP3/LILRB4/HLA-DRA/TBX21/CCR2/CD8A/IL18/PRF1/PTPRC/CD1B/GATA3/LILRB1/RIPK3/SASH3/IL7R/CD1E/HLA-DRB1/MYO1G/IL1B/IL12B/CD1C	22
GO:0002821	BP	GO:0002821	positive regulation of adaptive immune response	22/445	104/18862	3.08e-15	1.07e-13	7.8e-14	IL12RB1/NLRP3/HLA-DRA/BTK/TBX21/TNF/CCR2/CD226/IL18/PTPRC/CD1B/GATA3/TNFSF13B/SASH3/CD1E/HLA-DRB1/PRKCQ/FCER2/IL1B/IL12B/LTA/CD1C	22
GO:0050853	BP	GO:0050853	B cell receptor signaling pathway	22/445	134/18862	7.48e-13	2.1e-11	1.53e-11	PTPN22/PRKCB/CD38/FCRL3/MNDA/STAP1/BTK/KLHL6/LCK/IGLL5/ITK/PIK3CD/NFAM1/PTPRC/GCSAM/MS4A1/CD79A/CTLA4/SYK/NCKAP1L/CD19/CD22	22
GO:0030183	BP	GO:0030183	B cell differentiation	22/445	137/18862	1.19e-12	3.24e-11	2.35e-11	CARD11/POU2AF1/AICDA/FCRL3/IKZF3/HDAC9/BTK/CD27/SLAMF8/NFAM1/CR1/PTPRC/ITGA4/MS4A1/GPR183/CD79A/FLT3/SYK/NCKAP1L/CD19/JAK3/CD40LG	22
GO:0097530	BP	GO:0097530	granulocyte migration	22/445	148/18862	5.89e-12	1.43e-10	1.04e-10	CSF3R/CCL22/RAC2/CCL19/RHOH/MCOLN2/SLAMF8/CCL4/ADGRE2/ITGB2/PIK3CD/CCL2/CCR7/PIK3CG/SYK/NCKAP1L/CXCL9/CCL21/CCL5/SLIT2/CSF1R/VAV1	22
GO:0019722	BP	GO:0019722	calcium-mediated signaling	22/445	198/18862	1.85e-09	3.1e-08	2.25e-08	ZAP70/PLEK/TRAT1/XCR1/BTK/TNF/CCR2/SELP/P2RY12/CCL4/CCR7/PTPRC/CCR4/SLA2/CCR8/CXCR3/SYK/CCR5/CD22/FPR2/CXCR6/CD3E	22
GO:0051607	BP	GO:0051607	defense response to virus	22/445	260/18862	2.6e-07	3.3e-06	2.4e-06	TSPAN32/IL12RB1/FGL2/APOBEC3D/RNASE6/PTPN22/AICDA/UNC13D/TLR8/PRF1/ZBP1/PTPRC/IL2RA/LILRB1/RIPK3/TLR7/IFNG/CXCL9/APOBEC3C/APOBEC3G/AIM2/IL12B	22
GO:0140546	BP	GO:0140546	defense response to symbiont	22/445	260/18862	2.6e-07	3.3e-06	2.4e-06	TSPAN32/IL12RB1/FGL2/APOBEC3D/RNASE6/PTPN22/AICDA/UNC13D/TLR8/PRF1/ZBP1/PTPRC/IL2RA/LILRB1/RIPK3/TLR7/IFNG/CXCL9/APOBEC3C/APOBEC3G/AIM2/IL12B	22
GO:0007596	BP	GO:0007596	blood coagulation	22/445	342/18862	2.28e-05	0.000186916	0.000135645	TSPAN32/PLEK/PRKCB/PIK3R5/COL1A1/ADRA2A/FERMT3/LCK/SELP/P2RY12/PDPN/COL3A1/UBASH3B/GATA3/PIK3CG/SYK/P2RX1/LCP2/PRKCQ/COL1A2/CD40LG/VAV1	22
GO:0007599	BP	GO:0007599	hemostasis	22/445	346/18862	2.73e-05	0.00021707	0.000157528	TSPAN32/PLEK/PRKCB/PIK3R5/COL1A1/ADRA2A/FERMT3/LCK/SELP/P2RY12/PDPN/COL3A1/UBASH3B/GATA3/PIK3CG/SYK/P2RX1/LCP2/PRKCQ/COL1A2/CD40LG/VAV1	22
GO:0050817	BP	GO:0050817	coagulation	22/445	347/18862	2.85e-05	0.000225768	0.00016384	TSPAN32/PLEK/PRKCB/PIK3R5/COL1A1/ADRA2A/FERMT3/LCK/SELP/P2RY12/PDPN/COL3A1/UBASH3B/GATA3/PIK3CG/SYK/P2RX1/LCP2/PRKCQ/COL1A2/CD40LG/VAV1	22
GO:0050854	BP	GO:0050854	regulation of antigen receptor-mediated signaling pathway	21/445	66/18862	1.41e-18	7.14e-17	5.18e-17	SH2D1A/PTPN22/PRKCB/CARD11/LILRB4/FCRL3/TRAT1/STAP1/LCK/CD226/NFAM1/CCR7/UBASH3A/PTPRC/GCSAM/SLA2/TESPA1/CD19/LAPTM5/CD22/KCNN4	21
GO:0001910	BP	GO:0001910	regulation of leukocyte mediated cytotoxicity	21/445	79/18862	8.91e-17	3.79e-15	2.75e-15	IL12RB1/CRTAM/SH2D1A/HLA-DRA/LAG3/STAP1/NCR3/CD226/SLAMF6/PTPRC/CD1B/LILRB1/RIPK3/RASGRP1/IL7R/CD1E/HLA-DRB1/IL12B/HAVCR2/VAV1/CD1C	21
GO:0070664	BP	GO:0070664	negative regulation of leukocyte proliferation	21/445	88/18862	9.79e-16	3.71e-14	2.69e-14	CRTAM/LILRB2/SPN/GPNMB/LILRB4/GSTP1/MNDA/BTK/LST1/VSIG4/CD86/CR1/IL2RA/LILRB1/CD80/CTLA4/PLA2G2D/TNFRSF13B/HLA-DRB1/PDCD1LG2/HAVCR2	21
GO:0050777	BP	GO:0050777	negative regulation of immune response	21/445	150/18862	5.75e-11	1.22e-09	8.88e-10	FGL2/LILRB4/SAMSN1/TBX21/CCR2/SLAMF8/VSIG4/CR1/PTPRC/COL3A1/IL2RA/LILRB1/CTLA4/IL7R/CD96/HLA-DRB1/PDCD1/JAK3/CD84/IL12B/HAVCR2	21
GO:0030168	BP	GO:0030168	platelet activation	21/445	157/18862	1.38e-10	2.72e-09	1.97e-09	TSPAN32/PLEK/PRKCB/PIK3R5/COL1A1/ADRA2A/FERMT3/LCK/SELP/P2RY12/PDPN/COL3A1/UBASH3B/PIK3CG/SYK/P2RX1/LCP2/PRKCQ/COL1A2/CD40LG/VAV1	21
GO:0032675	BP	GO:0032675	regulation of interleukin-6 production	21/445	158/18862	1.56e-10	3.05e-09	2.21e-09	LILRB2/BANK1/PTPN22/LILRB4/POU2AF1/SLAMF1/TNF/TLR8/POU2F2/LILRA5/TLR7/SYK/CLEC7A/IFNG/NCKAP1L/SCIMP/IL16/PTAFR/IL1B/CD200R1/HAVCR2	21
GO:0032635	BP	GO:0032635	interleukin-6 production	21/445	162/18862	2.5e-10	4.77e-09	3.46e-09	LILRB2/BANK1/PTPN22/LILRB4/POU2AF1/SLAMF1/TNF/TLR8/POU2F2/LILRA5/TLR7/SYK/CLEC7A/IFNG/NCKAP1L/SCIMP/IL16/PTAFR/IL1B/CD200R1/HAVCR2	21
GO:1903555	BP	GO:1903555	regulation of tumor necrosis factor superfamily cytokine production	21/445	164/18862	3.15e-10	5.91e-09	4.29e-09	LILRA4/SPN/PTPN22/CCL19/SLAMF1/GSTP1/CCR2/CD2/TNFRSF8/CD86/LILRA5/PTPRC/LILRB1/RASGRP1/SYK/CLEC7A/IFNG/SASH3/PTAFR/IL12B/HAVCR2	21
GO:0071706	BP	GO:0071706	tumor necrosis factor superfamily cytokine production	21/445	167/18862	4.43e-10	8.18e-09	5.94e-09	LILRA4/SPN/PTPN22/CCL19/SLAMF1/GSTP1/CCR2/CD2/TNFRSF8/CD86/LILRA5/PTPRC/LILRB1/RASGRP1/SYK/CLEC7A/IFNG/SASH3/PTAFR/IL12B/HAVCR2	21
GO:0007249	BP	GO:0007249	I-kappaB kinase/NF-kappaB signaling	21/445	282/18862	3.8e-06	3.73e-05	2.71e-05	PRKCB/CARD11/CCL19/LILRB4/RHOH/GSTP1/ECM1/BTK/TNF/TIFAB/TLR8/S100B/CCR7/FASLG/S100A4/RIPK3/TLR7/CCL21/HLA-DRB1/IL1B/LPAR1	21
GO:0031589	BP	GO:0031589	cell-substrate adhesion	21/445	359/18862	0.000135155	0.000915121	0.000664106	COL1A1/RAC2/EMILIN1/FERMT3/UNC13D/ANTXR1/ITGB2/CCR7/ITGA4/PDPN/PARVG/COL3A1/EPHA3/CCDC80/CORO1A/FBLN2/COL16A1/CCL21/CD96/MYO1G/CD3E	21
GO:0043547	BP	GO:0043547	positive regulation of GTPase activity	21/445	411/18862	0.000814021	0.00485212	0.0035212	SEMA4D/DOCK2/CCL22/ARHGAP30/CCL19/ABR/ARHGAP15/TAGAP/CCL4/RGS18/CCL2/CCR7/RGS1/ACAP1/GPR65/ARHGAP9/RASGRP1/NCKAP1L/CCL21/CCL5/VAV1	21
GO:0005774	CC	GO:0005774	vacuolar membrane	21/459	431/19520	0.00141917	0.00839424	0.00664293	HLA-DRB5/HLA-DRA/HLA-DQB1/HLA-DPA1/TLR8/HLA-DOA/HLA-DMB/HLA-DQA1/NFAM1/FPR1/CD1B/TLR7/HLA-DPB1/HLA-DQA2/GLIPR1/HLA-DRB1/TRAF3IP3/LAPTM5/HLA-DQB2/HLA-DOB/RUBCNL	21
GO:0004896	MF	GO:0004896	cytokine receptor activity	21/443	97/18337	1.28e-14	3.2e-12	2.58e-12	IL12RB1/CSF3R/XCR1/CCR2/IL21R/CCR7/CCR4/EBI3/CCR8/IL2RA/IL9R/CXCR3/FLT3/IL7R/IL10RA/CCR5/CXCR6/IL12B/IL2RB/CSF2RB/IL2RG	21
GO:0019955	MF	GO:0019955	cytokine binding	21/443	136/18337	1.31e-11	1.32e-09	1.06e-09	IL12RB1/CSF3R/XCR1/CCR2/TMC8/CCR7/CCR4/ITGA4/PDPN/EBI3/CCR8/IL2RA/ACKR1/CXCR3/IL10RA/CCR5/CXCR6/IL12B/CSF1R/IL2RB/IL2RG	21
GO:0005539	MF	GO:0005539	glycosaminoglycan binding	21/443	228/18337	1.73e-07	4.64e-06	3.76e-06	MMP7/NLRP3/GPNMB/SELL/LTBP2/LXN/SELP/ADGRE2/PTPRC/ANOS1/PLA2G2D/CCDC80/THBS2/HAPLN3/COL5A1/DCN/PRELP/SLIT2/CRISPLD2/DPYSL3/JCHAIN	21
GO:0042277	MF	GO:0042277	peptide binding	21/443	315/18337	2.91e-05	0.000373466	0.0003021	LILRB2/HLA-DRB5/HLA-DRA/GSTP1/HLA-DQB1/NGFR/HLA-DPA1/ITGB2/HLA-DQA1/CD1B/EBI3/HLA-DPB1/CRIP1/CD1E/HLA-DRB1/FPR2/MARCO/C1QA/PTH1R/NPFFR1/CD1C	21
GO:0031295	BP	GO:0031295	T cell costimulation	20/445	57/18862	1.01e-18	5.19e-17	3.77e-17	LILRB2/BTLA/CARD11/CCL19/LILRB4/LCK/TNFRSF13C/CD86/CCR7/CD80/CTLA4/TNFSF13B/CD5/CCL21/PDCD1/ICOS/PDCD1LG2/CD3E/CD40LG/VAV1	20
GO:0031294	BP	GO:0031294	lymphocyte costimulation	20/445	59/18862	2.24e-18	1.08e-16	7.87e-17	LILRB2/BTLA/CARD11/CCL19/LILRB4/LCK/TNFRSF13C/CD86/CCR7/CD80/CTLA4/TNFSF13B/CD5/CCL21/PDCD1/ICOS/PDCD1LG2/CD3E/CD40LG/VAV1	20
GO:0046637	BP	GO:0046637	regulation of alpha-beta T cell differentiation	20/445	67/18862	3.9e-17	1.7e-15	1.23e-15	ZAP70/IL12RB1/NLRP3/RUNX3/CCL19/LILRB4/HLA-DRA/TBX21/IL18/CD86/GATA3/CD80/SYK/IFNG/SASH3/NCKAP1L/HLA-DRB1/JAK3/IL12B/ZNF683	20
GO:0002292	BP	GO:0002292	T cell differentiation involved in immune response	20/445	73/18862	2.54e-16	1.03e-14	7.48e-15	IL12RB1/FGL2/SPN/NLRP3/CCL19/HLA-DRA/TBX21/IL18/EOMES/CD86/SLAMF6/GATA3/GPR183/CD80/IFNG/HLA-DRB1/JAK3/SEMA4A/IL12B/LY9	20
GO:0050672	BP	GO:0050672	negative regulation of lymphocyte proliferation	20/445	81/18862	2.33e-15	8.47e-14	6.15e-14	CRTAM/LILRB2/SPN/GPNMB/LILRB4/MNDA/BTK/LST1/VSIG4/CD86/CR1/IL2RA/LILRB1/CD80/CTLA4/PLA2G2D/TNFRSF13B/HLA-DRB1/PDCD1LG2/HAVCR2	20
GO:0032945	BP	GO:0032945	negative regulation of mononuclear cell proliferation	20/445	82/18862	3.02e-15	1.07e-13	7.8e-14	CRTAM/LILRB2/SPN/GPNMB/LILRB4/MNDA/BTK/LST1/VSIG4/CD86/CR1/IL2RA/LILRB1/CD80/CTLA4/PLA2G2D/TNFRSF13B/HLA-DRB1/PDCD1LG2/HAVCR2	20
GO:1990266	BP	GO:1990266	neutrophil migration	20/445	123/18862	1.01e-11	2.39e-10	1.73e-10	CSF3R/CCL22/RAC2/CCL19/RHOH/MCOLN2/SLAMF8/CCL4/ITGB2/PIK3CD/CCL2/CCR7/PIK3CG/SYK/NCKAP1L/CXCL9/CCL21/CCL5/SLIT2/VAV1	20
GO:0002687	BP	GO:0002687	positive regulation of leukocyte migration	20/445	133/18862	4.4e-11	9.6e-10	6.97e-10	CXCL14/SPN/RAC2/CCL19/TNF/CCR2/SELP/P2RY12/CCL4/CCR7/ITGA4/CXCL12/GPSM3/NCKAP1L/TNFRSF18/CCL21/CCL5/PTAFR/FPR2/CSF1R	20
GO:0032680	BP	GO:0032680	regulation of tumor necrosis factor production	20/445	160/18862	1.29e-09	2.22e-08	1.61e-08	LILRA4/SPN/PTPN22/CCL19/SLAMF1/GSTP1/CCR2/CD2/TNFRSF8/LILRA5/PTPRC/LILRB1/RASGRP1/SYK/CLEC7A/IFNG/SASH3/PTAFR/IL12B/HAVCR2	20
GO:0032640	BP	GO:0032640	tumor necrosis factor production	20/445	162/18862	1.61e-09	2.72e-08	1.97e-08	LILRA4/SPN/PTPN22/CCL19/SLAMF1/GSTP1/CCR2/CD2/TNFRSF8/LILRA5/PTPRC/LILRB1/RASGRP1/SYK/CLEC7A/IFNG/SASH3/PTAFR/IL12B/HAVCR2	20
GO:0019884	BP	GO:0019884	antigen processing and presentation of exogenous antigen	20/445	185/18862	1.63e-08	2.41e-07	1.75e-07	HLA-DRB5/HLA-DRA/LAG3/FCGR1B/HLA-DQB1/HLA-DPA1/HLA-DOA/HLA-DMB/NCF1/HLA-DQA1/CD1B/HLA-DPB1/HLA-DQA2/CYBB/CD1E/HLA-DRB1/FCGR1A/HLA-DQB2/HLA-DOB/CD1C	20
GO:0019724	BP	GO:0019724	B cell mediated immunity	20/445	226/18862	4.47e-07	5.45e-06	3.95e-06	C1QC/HLA-DQB1/BTK/TBX21/TNF/TLR8/CD27/CD226/IGLL5/CR1/GAPT/PTPRC/SLA2/CD19/C1QB/HLA-DRB1/FCER2/C1QA/LTA/CD40LG	20
GO:0051924	BP	GO:0051924	regulation of calcium ion transport	20/445	238/18862	1.01e-06	1.14e-05	8.25e-06	LILRB2/ADRA2A/FCRL3/P2RY12/CCL4/LILRA5/CCL2/UBASH3B/LILRB1/P2RY6/PIK3CG/CXCL12/CORO1A/CXCL9/CD19/P2RX1/IL16/CCL5/CD84/GEM	20
GO:0010959	BP	GO:0010959	regulation of metal ion transport	20/445	247/18862	1.81e-06	1.89e-05	1.37e-05	LILRB2/ADRA2A/FCRL3/P2RY12/CCL4/LILRA5/CCL2/UBASH3B/LILRB1/P2RY6/PIK3CG/CXCL12/CORO1A/CXCL9/CD19/P2RX1/IL16/CCL5/CD84/GEM	20
GO:0051896	BP	GO:0051896	regulation of protein kinase B signaling	20/445	247/18862	1.81e-06	1.89e-05	1.37e-05	BANK1/PIK3R5/RAC2/CCL19/TRAT1/TNF/LCK/P2RY12/IL18/PIK3CD/CD86/CCR7/GATA3/CD80/PIK3CG/CD19/CCL21/ICOS/VAV1/HCLS1	20
GO:0045637	BP	GO:0045637	regulation of myeloid cell differentiation	20/445	258/18862	3.53e-06	3.52e-05	2.56e-05	C1QC/CSF3R/PRKCB/GPR55/LILRB4/GPR171/TNF/UBASH3B/LILRB1/SPI1/IFNG/EVI2B/RASSF2/NCKAP1L/CAMK4/HLA-DRB1/PRKCQ/IL12B/GPR68/HCLS1	20
GO:0043405	BP	GO:0043405	regulation of MAP kinase activity	20/445	307/18862	4.48e-05	0.000341761	0.000248017	LAX1/PTPN22/PIK3R5/CCL19/DUSP2/ADRA2A/GSTP1/MAP4K1/TNF/PDE6G/FGD2/FPR1/PTPRC/RASGRP1/PIK3CG/FLT3/SYK/IL1B/LPAR1/CD40LG	20
GO:0051056	BP	GO:0051056	regulation of small GTPase mediated signal transduction	20/445	319/18862	7.63e-05	0.000551629	0.000400319	ARHGAP30/RAC2/GPR55/ABR/RHOH/ARHGAP15/TAGAP/GPR174/GPR18/FGD2/COL3A1/GPR65/ARHGAP9/RASGRP1/PIK3CG/P2RY10/FGD3/SLIT2/LPAR1/VAV1	20
GO:0019898	CC	GO:0019898	extrinsic component of membrane	20/459	304/19520	3.75e-05	0.000359385	0.000284406	ZAP70/GNG8/PIK3R5/FCN1/MAL/SYTL1/HCK/LCK/SLA/JAKMIP1/NCF1/PIK3CD/S100A6/RGS1/SLA2/CNR2/PIK3CG/SYK/CARMIL2/SYTL3	20
GO:0005765	CC	GO:0005765	lysosomal membrane	20/459	378/19520	0.000676392	0.0041786	0.0033068	HLA-DRB5/HLA-DRA/HLA-DQB1/HLA-DPA1/TLR8/HLA-DOA/HLA-DMB/HLA-DQA1/NFAM1/FPR1/CD1B/TLR7/HLA-DPB1/HLA-DQA2/GLIPR1/HLA-DRB1/TRAF3IP3/LAPTM5/HLA-DQB2/HLA-DOB	20
GO:0098852	CC	GO:0098852	lytic vacuole membrane	20/459	378/19520	0.000676392	0.0041786	0.0033068	HLA-DRB5/HLA-DRA/HLA-DQB1/HLA-DPA1/TLR8/HLA-DOA/HLA-DMB/HLA-DQA1/NFAM1/FPR1/CD1B/TLR7/HLA-DPB1/HLA-DQA2/GLIPR1/HLA-DRB1/TRAF3IP3/LAPTM5/HLA-DQB2/HLA-DOB	20
GO:0003823	MF	GO:0003823	antigen binding	20/443	165/18337	3.31e-09	1.51e-07	1.22e-07	HLA-DRB5/FCN1/HLA-DRA/SLAMF1/LAG3/HLA-DQB1/HLA-DPA1/IGLL5/HLA-DQA1/ITGA4/CD1B/MFAP4/HLA-DPB1/LILRA1/CD48/IL7R/CD1E/HLA-DRB1/JCHAIN/CD1C	20
GO:0002287	BP	GO:0002287	alpha-beta T cell activation involved in immune response	19/445	67/18862	7.04e-16	2.73e-14	1.98e-14	IL12RB1/SPN/NLRP3/CCL19/HLA-DRA/TBX21/IL18/EOMES/CD86/SLAMF6/GATA3/GPR183/CD80/IFNG/HLA-DRB1/JAK3/SEMA4A/IL12B/LY9	19
GO:0002293	BP	GO:0002293	alpha-beta T cell differentiation involved in immune response	19/445	67/18862	7.04e-16	2.73e-14	1.98e-14	IL12RB1/SPN/NLRP3/CCL19/HLA-DRA/TBX21/IL18/EOMES/CD86/SLAMF6/GATA3/GPR183/CD80/IFNG/HLA-DRB1/JAK3/SEMA4A/IL12B/LY9	19
GO:0002709	BP	GO:0002709	regulation of T cell mediated immunity	19/445	78/18862	1.54e-14	5.02e-13	3.65e-13	IL12RB1/NLRP3/LILRB4/HLA-DRA/TBX21/CCR2/IL18/PTPRC/CD1B/GATA3/LILRB1/RIPK3/SASH3/IL7R/CD1E/HLA-DRB1/IL1B/IL12B/CD1C	19
GO:0071675	BP	GO:0071675	regulation of mononuclear cell migration	19/445	111/18862	1.31e-11	3.01e-10	2.19e-10	CXCL14/SPN/ECM1/TNF/CCR2/SLAMF8/CCL4/CCL2/CCR7/ITGA4/GCSAM/RIPK3/CXCL12/CCL21/CCL5/FPR2/CD200R1/SLIT2/CSF1R	19
GO:0071621	BP	GO:0071621	granulocyte chemotaxis	19/445	124/18862	9.69e-11	2.01e-09	1.46e-09	CSF3R/CCL22/RAC2/CCL19/CCL4/ADGRE2/ITGB2/PIK3CD/CCL2/CCR7/PIK3CG/SYK/NCKAP1L/CXCL9/CCL21/CCL5/SLIT2/CSF1R/VAV1	19
GO:0050728	BP	GO:0050728	negative regulation of inflammatory response	19/445	160/18862	7.92e-09	1.22e-07	8.87e-08	ALOX5/NLRP3/CST7/GSTP1/SLAMF8/GPR31/PTPRC/CNR2/GATA3/IL2RA/SIGLEC10/HLA-DRB1/FPR2/CD200R1/IL12B/WFDC1/AOAH/TNFAIP8L2/PTGIS	19
GO:0051897	BP	GO:0051897	positive regulation of protein kinase B signaling	19/445	175/18862	3.47e-08	4.91e-07	3.57e-07	PIK3R5/RAC2/CCL19/TRAT1/TNF/LCK/P2RY12/IL18/PIK3CD/CD86/CCR7/GATA3/CD80/PIK3CG/CD19/CCL21/ICOS/VAV1/HCLS1	19
GO:0016064	BP	GO:0016064	immunoglobulin mediated immune response	19/445	223/18862	1.54e-06	1.63e-05	1.19e-05	C1QC/HLA-DQB1/BTK/TBX21/TNF/TLR8/CD27/CD226/IGLL5/CR1/GAPT/PTPRC/CD19/C1QB/HLA-DRB1/FCER2/C1QA/LTA/CD40LG	19
GO:0070588	BP	GO:0070588	calcium ion transmembrane transport	19/445	304/18862	0.000119424	0.000831198	0.000603203	CCL19/ADRA2A/MCOLN2/XCR1/LCK/P2RY12/ATP2A3/CCR7/PTPRC/FASLG/UBASH3B/P2RY6/PIK3CG/CORO1A/CXCL9/CD19/CCL21/CCR5/GEM	19
GO:0071902	BP	GO:0071902	positive regulation of protein serine/threonine kinase activity	19/445	311/18862	0.00016039	0.00108178	0.000785053	PIK3R5/CCL19/ADRA2A/MAP4K1/TNF/PDE6G/FGD2/FPR1/PTPRC/RASGRP1/PIK3CG/TCL1A/FLT3/SYK/IFNG/IL1B/LPAR1/CSF1R/CD40LG	19
GO:0040013	BP	GO:0040013	negative regulation of locomotion	19/445	377/18862	0.00166171	0.00915387	0.00664299	SEMA4D/PODN/IL24/EMILIN1/GSTP1/STAP1/TNF/SLAMF8/CCL2/GCSAM/COL3A1/GATA3/CXCL12/CCL21/SEMA4A/CD200R1/DCN/SLIT2/DPYSL3	19
GO:0098802	CC	GO:0098802	plasma membrane signaling receptor complex	19/459	318/19520	0.000205534	0.00154428	0.00122209	TSPAN32/ZAP70/IL12RB1/EMILIN1/CD6/TRAT1/CD8A/ITGB2/CD3D/ITGA4/IL2RA/CD79A/SYK/CD247/CD3G/CD8B/CD3E/IL2RB/CSF2RB	19
GO:0060205	CC	GO:0060205	cytoplasmic vesicle lumen	19/459	326/19520	0.000281361	0.00205837	0.00162893	DOCK2/ALOX5/FCN1/CTSW/FERMT3/GSTP1/ECM1/MNDA/HK3/UNC13D/FASLG/OSCAR/COTL1/ARHGAP9/ISLR/BIN2/PLAC8/CFP/CRISPLD2	19
GO:0031983	CC	GO:0031983	vesicle lumen	19/459	328/19520	0.000303761	0.00211114	0.00167068	DOCK2/ALOX5/FCN1/CTSW/FERMT3/GSTP1/ECM1/MNDA/HK3/UNC13D/FASLG/OSCAR/COTL1/ARHGAP9/ISLR/BIN2/PLAC8/CFP/CRISPLD2	19
GO:1901681	MF	GO:1901681	sulfur compound binding	19/443	260/18337	1.98e-05	0.000260963	0.000211095	MMP7/GPNMB/SELL/GSTP1/LTBP2/LXN/SELP/ADGRE2/PTPRC/ANOS1/PLA2G2D/CCDC80/THBS2/GAL3ST4/COL5A1/PRELP/SLIT2/CRISPLD2/DPYSL3	19
GO:0045058	BP	GO:0045058	T cell selection	18/445	48/18862	1.39e-17	6.22e-16	4.51e-16	ZAP70/IL12RB1/DOCK2/SPN/CARD11/TBX21/CD3D/BCL11B/SLAMF6/CCR7/PTPRC/GATA3/SYK/CD3G/IL12B/LY9/CD3E/THEMIS	18
GO:0032663	BP	GO:0032663	regulation of interleukin-2 production	18/445	59/18862	9.71e-16	3.71e-14	2.69e-14	CARD11/LILRB4/LAG3/TBX21/CCR2/VSIG4/CD86/CR1/PTPRC/GATA3/CD80/CLEC7A/SASH3/PRKCQ/LAPTM5/IL1B/HAVCR2/CD3E	18
GO:0032623	BP	GO:0032623	interleukin-2 production	18/445	61/18862	1.88e-15	6.91e-14	5.02e-14	CARD11/LILRB4/LAG3/TBX21/CCR2/VSIG4/CD86/CR1/PTPRC/GATA3/CD80/CLEC7A/SASH3/PRKCQ/LAPTM5/IL1B/HAVCR2/CD3E	18
GO:0002294	BP	GO:0002294	CD4-positive, alpha-beta T cell differentiation involved in immune response	18/445	66/18862	8.82e-15	2.96e-13	2.15e-13	IL12RB1/SPN/NLRP3/CCL19/HLA-DRA/TBX21/IL18/CD86/SLAMF6/GATA3/GPR183/CD80/IFNG/HLA-DRB1/JAK3/SEMA4A/IL12B/LY9	18
GO:0002228	BP	GO:0002228	natural killer cell mediated immunity	18/445	67/18862	1.18e-14	3.88e-13	2.82e-13	CRTAM/SH2D1A/LAG3/NCR3/UNC13D/CD226/IL18/SLAMF6/CLNK/LILRB1/RASGRP1/CORO1A/GZMB/SLAMF7/CD96/IL12B/HAVCR2/VAV1	18
GO:0002718	BP	GO:0002718	regulation of cytokine production involved in immune response	18/445	84/18862	8.29e-13	2.29e-11	1.66e-11	NLRP3/LILRB4/BTK/TBX21/TNF/CCR2/CD226/IL18/CLNK/GATA3/LILRB1/CLEC7A/SASH3/SCIMP/CD96/JAK3/LAPTM5/IL1B	18
GO:0070098	BP	GO:0070098	chemokine-mediated signaling pathway	18/445	88/18862	1.93e-12	5.11e-11	3.71e-11	CCL22/CCL19/XCR1/CCR2/CCL4/CCL2/CCR7/CCR4/CCR8/ACKR1/CXCR3/CXCL12/CXCL9/CCL21/CCL5/CCR5/CXCR6/SLIT2	18
GO:0002367	BP	GO:0002367	cytokine production involved in immune response	18/445	93/18862	5.22e-12	1.28e-10	9.31e-11	NLRP3/LILRB4/BTK/TBX21/TNF/CCR2/CD226/IL18/CLNK/GATA3/LILRB1/CLEC7A/SASH3/SCIMP/CD96/JAK3/LAPTM5/IL1B	18
GO:1990868	BP	GO:1990868	response to chemokine	18/445	97/18862	1.1e-11	2.58e-10	1.88e-10	CCL22/CCL19/XCR1/CCR2/CCL4/CCL2/CCR7/CCR4/CCR8/ACKR1/CXCR3/CXCL12/CXCL9/CCL21/CCL5/CCR5/CXCR6/SLIT2	18
GO:1990869	BP	GO:1990869	cellular response to chemokine	18/445	97/18862	1.1e-11	2.58e-10	1.88e-10	CCL22/CCL19/XCR1/CCR2/CCL4/CCL2/CCR7/CCR4/CCR8/ACKR1/CXCR3/CXCL12/CXCL9/CCL21/CCL5/CCR5/CXCR6/SLIT2	18
GO:0071887	BP	GO:0071887	leukocyte apoptotic process	18/445	102/18862	2.67e-11	5.98e-10	4.34e-10	CCL19/BTK/CD27/PIK3CD/CCR7/FASLG/IL2RA/LILRB1/RIPK3/CXCL12/CD3G/IL7R/CCL21/CCL5/PDCD1/PRKCQ/JAK3/HCLS1	18
GO:0002698	BP	GO:0002698	negative regulation of immune effector process	18/445	125/18862	8.6e-10	1.51e-08	1.1e-08	FGL2/LILRB4/FCRL3/TBX21/TNF/CCR2/SLAMF8/VSIG4/CR1/PTPRC/IL2RA/LILRB1/IL7R/CD96/JAK3/CD84/CD22/HAVCR2	18
GO:0050921	BP	GO:0050921	positive regulation of chemotaxis	18/445	139/18862	4.91e-09	7.82e-08	5.68e-08	CXCL14/RAC2/CCL19/CCR2/P2RY12/CCL4/CCR7/CCR4/CXCL12/GPSM3/NCKAP1L/CCL21/IL16/CCL5/FPR2/SLIT2/LPAR1/CSF1R	18
GO:0038093	BP	GO:0038093	Fc receptor signaling pathway	18/445	239/18862	1.6e-05	0.000134123	9.73e-05	LILRA4/CARD11/FCGR1B/BTK/HCK/ITK/PTPRC/SYK/NCKAP1L/CD247/CD3G/LCP2/PRKCQ/FCGR1A/MYO1G/CD200R1/WIPF1/VAV1	18
GO:0051403	BP	GO:0051403	stress-activated MAPK cascade	18/445	261/18862	5.14e-05	0.000382385	0.000277498	PTPN22/CCL19/SLAMF1/GSTP1/MAP4K1/TNF/CD27/NCF1/CCR7/RASGRP1/SPI1/SYK/CLEC7A/RASSF2/SCIMP/CCL21/IL1B/CD40LG	18
GO:0031098	BP	GO:0031098	stress-activated protein kinase signaling cascade	18/445	276/18862	0.000105269	0.000743066	0.000539245	PTPN22/CCL19/SLAMF1/GSTP1/MAP4K1/TNF/CD27/NCF1/CCR7/RASGRP1/SPI1/SYK/CLEC7A/RASSF2/SCIMP/CCL21/IL1B/CD40LG	18
GO:0007265	BP	GO:0007265	Ras protein signal transduction	18/445	338/18862	0.0011866	0.00678306	0.00492249	RAC2/GPR55/ADRA2A/RHOH/NGFR/RAB33A/GPR174/GPR18/PDPN/COL3A1/GPR65/RASGRP1/PIK3CG/P2RY10/DOK2/LPAR1/COL1A2/VAV1	18
GO:0101002	CC	GO:0101002	ficolin-1-rich granule	18/459	185/19520	4.02e-07	5.89e-06	4.66e-06	FGL2/LILRB2/ALOX5/FCN1/SIGLEC14/GSTP1/MNDA/HK3/CLEC4C/ITGB2/CR1/FPR1/COTL1/BIN2/NCKAP1L/FPR2/CRISPLD2/MMP9	18
GO:0034774	CC	GO:0034774	secretory granule lumen	18/459	322/19520	0.00065951	0.0041786	0.0033068	DOCK2/ALOX5/FCN1/CTSW/FERMT3/GSTP1/ECM1/MNDA/HK3/UNC13D/OSCAR/COTL1/ARHGAP9/ISLR/BIN2/PLAC8/CFP/CRISPLD2	18
GO:0001912	BP	GO:0001912	positive regulation of leukocyte mediated cytotoxicity	17/445	55/18862	4.81e-15	1.64e-13	1.19e-13	IL12RB1/CRTAM/SH2D1A/HLA-DRA/LAG3/STAP1/NCR3/CD226/SLAMF6/PTPRC/CD1B/RASGRP1/CD1E/HLA-DRB1/IL12B/VAV1/CD1C	17
GO:0032615	BP	GO:0032615	interleukin-12 production	17/445	60/18862	2.45e-14	7.69e-13	5.58e-13	CCL19/SLAMF1/TIGIT/LTB/TLR8/LILRA5/CCR7/LILRB1/SYK/CLEC7A/IFNG/SCIMP/IL16/JAK3/LAPTM5/IL12B/CD40LG	17
GO:0032655	BP	GO:0032655	regulation of interleukin-12 production	17/445	60/18862	2.45e-14	7.69e-13	5.58e-13	CCL19/SLAMF1/TIGIT/LTB/TLR8/LILRA5/CCR7/LILRB1/SYK/CLEC7A/IFNG/SCIMP/IL16/JAK3/LAPTM5/IL12B/CD40LG	17
GO:0042093	BP	GO:0042093	T-helper cell differentiation	17/445	64/18862	8e-14	2.43e-12	1.76e-12	IL12RB1/SPN/NLRP3/CCL19/HLA-DRA/TBX21/IL18/CD86/SLAMF6/GATA3/GPR183/CD80/HLA-DRB1/JAK3/SEMA4A/IL12B/LY9	17
GO:2000514	BP	GO:2000514	regulation of CD4-positive, alpha-beta T cell activation	17/445	67/18862	1.83e-13	5.33e-12	3.86e-12	IL12RB1/NLRP3/RUNX3/CCL19/HLA-DRA/TBX21/IL18/CD86/GATA3/CD80/IFNG/SASH3/NCKAP1L/HLA-DRB1/PRKCQ/JAK3/IL12B	17
GO:0050764	BP	GO:0050764	regulation of phagocytosis	17/445	94/18862	6.38e-11	1.35e-09	9.78e-10	DOCK2/STAP1/HCK/TNF/SIRPB1/SIRPG/CCL2/PTPRC/SYK/CLEC7A/IFNG/NCKAP1L/CD300LF/FPR2/IL1B/IL2RB/IL2RG	17
GO:0030593	BP	GO:0030593	neutrophil chemotaxis	17/445	103/18862	2.87e-10	5.43e-09	3.94e-09	CSF3R/CCL22/RAC2/CCL19/CCL4/ITGB2/PIK3CD/CCL2/CCR7/PIK3CG/SYK/NCKAP1L/CXCL9/CCL21/CCL5/SLIT2/VAV1	17
GO:0002688	BP	GO:0002688	regulation of leukocyte chemotaxis	17/445	119/18862	2.88e-09	4.66e-08	3.38e-08	CXCL14/RAC2/CCL19/STAP1/CCR2/SLAMF8/CCL4/CCL2/CCR7/CXCL12/GPSM3/NCKAP1L/CCL21/CCL5/FPR2/SLIT2/CSF1R	17
GO:0050729	BP	GO:0050729	positive regulation of inflammatory response	17/445	133/18862	1.61e-08	2.39e-07	1.74e-07	STAP1/BTK/TNF/CCR2/IL18/ZBP1/LILRA5/CCR7/TLR10/PIK3CG/TLR7/IFNG/GPSM3/IL16/IL1B/IL12B/LTA	17
GO:0002478	BP	GO:0002478	antigen processing and presentation of exogenous peptide antigen	17/445	177/18862	1.05e-06	1.17e-05	8.47e-06	HLA-DRB5/HLA-DRA/LAG3/FCGR1B/HLA-DQB1/HLA-DPA1/HLA-DOA/HLA-DMB/NCF1/HLA-DQA1/HLA-DPB1/HLA-DQA2/CYBB/HLA-DRB1/FCGR1A/HLA-DQB2/HLA-DOB	17
GO:0048015	BP	GO:0048015	phosphatidylinositol-mediated signaling	17/445	192/18862	3.24e-06	3.26e-05	2.37e-05	PLCB2/SEMA4D/HCST/PIK3R5/TNF/SELP/NCF1/IL18/PIK3CD/GATA3/PIK3CG/FLT3/CCL5/PTAFR/DCN/CSF1R/HCLS1	17
GO:0048002	BP	GO:0048002	antigen processing and presentation of peptide antigen	17/445	194/18862	3.73e-06	3.67e-05	2.66e-05	HLA-DRB5/HLA-DRA/LAG3/FCGR1B/HLA-DQB1/HLA-DPA1/HLA-DOA/HLA-DMB/NCF1/HLA-DQA1/HLA-DPB1/HLA-DQA2/CYBB/HLA-DRB1/FCGR1A/HLA-DQB2/HLA-DOB	17
GO:0048017	BP	GO:0048017	inositol lipid-mediated signaling	17/445	196/18862	4.28e-06	4.16e-05	3.02e-05	PLCB2/SEMA4D/HCST/PIK3R5/TNF/SELP/NCF1/IL18/PIK3CD/GATA3/PIK3CG/FLT3/CCL5/PTAFR/DCN/CSF1R/HCLS1	17
GO:0007411	BP	GO:0007411	axon guidance	17/445	277/18862	0.000332555	0.00215944	0.00156711	SEMA4D/RAC2/RHOH/NGFR/EGR2/PIK3CD/BCL11B/EPHA3/EMB/GATA3/ANOS1/CXCL12/PRKCQ/DOK2/SEMA4A/SLIT2/CSF1R	17
GO:0097485	BP	GO:0097485	neuron projection guidance	17/445	278/18862	0.000346706	0.00221422	0.00160686	SEMA4D/RAC2/RHOH/NGFR/EGR2/PIK3CD/BCL11B/EPHA3/EMB/GATA3/ANOS1/CXCL12/PRKCQ/DOK2/SEMA4A/SLIT2/CSF1R	17
GO:0042063	BP	GO:0042063	gliogenesis	17/445	283/18862	0.000425549	0.0026701	0.0019377	MXRA8/GSTP1/STAP1/TNF/EGR2/CCR2/P2RY12/CCL2/PRDM8/GPR183/IFNG/FPR2/IL1B/C1QA/LTA/LPAR1/CSF1R	17
GO:0001772	CC	GO:0001772	immunological synapse	17/459	41/19520	1.38e-17	1.92e-15	1.52e-15	ZAP70/CRTAM/CARD11/CD6/HLA-DRA/RHOH/CD53/LCK/CD37/GZMA/CORO1A/GZMB/SCIMP/HLA-DRB1/PRKCQ/HAVCR2/CD3E	17
GO:0030666	CC	GO:0030666	endocytic vesicle membrane	17/459	163/19520	3.14e-07	4.85e-06	3.84e-06	HLA-DRB5/RAC2/FZD2/HLA-DRA/FCGR1B/HLA-DQB1/HLA-DPA1/HLA-DQA1/CD163/HLA-DPB1/CORO1A/HLA-DQA2/CYBB/HLA-DRB1/FCGR1A/HLA-DQB2/MARCO	17
GO:0030136	CC	GO:0030136	clathrin-coated vesicle	17/459	192/19520	3.12e-06	3.77e-05	2.98e-05	HLA-DRB5/FZD2/HLA-DRA/FCGR1B/HLA-DQB1/HLA-DPA1/UNC13D/CD3D/HLA-DQA1/CTLA4/HLA-DPB1/HLA-DQA2/CD3G/IL7R/HLA-DRB1/FCGR1A/HLA-DQB2	17
GO:0030135	CC	GO:0030135	coated vesicle	17/459	295/19520	0.000658416	0.0041786	0.0033068	HLA-DRB5/FZD2/HLA-DRA/FCGR1B/HLA-DQB1/HLA-DPA1/UNC13D/CD3D/HLA-DQA1/CTLA4/HLA-DPB1/HLA-DQA2/CD3G/IL7R/HLA-DRB1/FCGR1A/HLA-DQB2	17
GO:0001664	MF	GO:0001664	G protein-coupled receptor binding	17/443	289/18337	0.000701657	0.00663264	0.0053652	INSL3/CXCL14/CCL22/CCL19/FCN1/ADRA2A/PNOC/CCR2/CCL4/CCL2/FPR1/CXCL12/WNT10A/CXCL9/CCL21/CCL5/MARCO	17
GO:0046638	BP	GO:0046638	positive regulation of alpha-beta T cell differentiation	16/445	49/18862	1.16e-14	3.84e-13	2.79e-13	ZAP70/IL12RB1/NLRP3/RUNX3/CCL19/LILRB4/HLA-DRA/IL18/CD86/CD80/SYK/IFNG/SASH3/NCKAP1L/HLA-DRB1/IL12B	16
GO:0043370	BP	GO:0043370	regulation of CD4-positive, alpha-beta T cell differentiation	16/445	51/18862	2.37e-14	7.59e-13	5.51e-13	IL12RB1/NLRP3/RUNX3/CCL19/HLA-DRA/TBX21/IL18/CD86/GATA3/CD80/IFNG/SASH3/NCKAP1L/HLA-DRB1/JAK3/IL12B	16
GO:0030888	BP	GO:0030888	regulation of B cell proliferation	16/445	61/18862	5.4e-13	1.53e-11	1.11e-11	CARD11/CD38/MZB1/FCRL3/IKZF3/MNDA/BTK/TNFRSF13C/PTPRC/GPR183/CTLA4/TNFSF13B/SASH3/NCKAP1L/TNFRSF13B/CD22	16
GO:0042267	BP	GO:0042267	natural killer cell mediated cytotoxicity	16/445	64/18862	1.22e-12	3.3e-11	2.39e-11	CRTAM/SH2D1A/LAG3/NCR3/UNC13D/CD226/IL18/SLAMF6/LILRB1/RASGRP1/CORO1A/GZMB/SLAMF7/IL12B/HAVCR2/VAV1	16
GO:0042130	BP	GO:0042130	negative regulation of T cell proliferation	16/445	66/18862	2.05e-12	5.32e-11	3.86e-11	CRTAM/LILRB2/SPN/GPNMB/LILRB4/VSIG4/CD86/CR1/IL2RA/LILRB1/CD80/CTLA4/PLA2G2D/HLA-DRB1/PDCD1LG2/HAVCR2	16
GO:0072678	BP	GO:0072678	T cell migration	16/445	66/18862	2.05e-12	5.32e-11	3.86e-11	ZAP70/SPN/ECM1/CCR2/PIK3CD/CCL2/ITGA4/GPR183/RIPK3/PIK3CG/CXCR3/CXCL12/CCL21/CCL5/MYO1G/CD200R1	16
GO:2000106	BP	GO:2000106	regulation of leukocyte apoptotic process	16/445	80/18862	4.76e-11	1.03e-09	7.49e-10	CCL19/BTK/CD27/PIK3CD/CCR7/LILRB1/RIPK3/CXCL12/CD3G/IL7R/CCL21/CCL5/PDCD1/PRKCQ/JAK3/HCLS1	16
GO:0030101	BP	GO:0030101	natural killer cell activation	16/445	84/18862	1.04e-10	2.11e-09	1.53e-09	PTPN22/NCR3/UNC13D/CD2/IL21R/IL18/ITGB2/PIK3CD/PTPRC/CLNK/RASGRP1/CORO1A/SLAMF7/IL12B/HAVCR2/ZNF683	16
GO:1903557	BP	GO:1903557	positive regulation of tumor necrosis factor superfamily cytokine production	16/445	90/18862	3.06e-10	5.76e-09	4.18e-09	SPN/CCL19/CCR2/CD2/TNFRSF8/CD86/LILRA5/PTPRC/RASGRP1/SYK/CLEC7A/IFNG/SASH3/PTAFR/IL12B/HAVCR2	16
GO:0032612	BP	GO:0032612	interleukin-1 production	16/445	126/18862	4.67e-08	6.49e-07	4.71e-07	NLRP3/CCL19/LILRB4/GSTP1/MNDA/TNF/TLR8/PYHIN1/LILRA5/CCR7/CLEC7A/IFNG/IL16/AIM2/GBP5/HAVCR2	16
GO:0060401	BP	GO:0060401	cytosolic calcium ion transport	16/445	173/18862	3.58e-06	3.54e-05	2.57e-05	CCL19/MCOLN2/XCR1/LCK/ATP2A3/CCR7/PTPRC/FASLG/UBASH3B/MS4A1/P2RY6/CORO1A/CXCL9/CD19/CCL21/CCR5	16
GO:0033209	BP	GO:0033209	tumor necrosis factor-mediated signaling pathway	16/445	174/18862	3.86e-06	3.77e-05	2.74e-05	GSTP1/TNF/LTB/CD27/TNFRSF17/TNFRSF8/TNFRSF13C/SYK/TNFSF13B/TNFSF8/TNFRSF18/TNFRSF13B/LAPTM5/AIM2/LTA/CD40LG	16
GO:0097696	BP	GO:0097696	receptor signaling pathway via STAT	16/445	175/18862	4.15e-06	4.05e-05	2.94e-05	IL24/TNF/CCR2/IL18/CCL2/PTPRC/FLT3/IFNG/IL7R/TNFRSF18/IL10RA/CCL5/JAK3/IL12B/CSF1R/HCLS1	16
GO:0007188	BP	GO:0007188	adenylate cyclase-modulating G protein-coupled receptor signaling pathway	16/445	230/18862	0.000120202	0.000833291	0.000604722	INSL3/ADRA2A/S1PR4/P2RY12/ADGRE2/PTGIR/RGS1/FPR1/GPR65/CNR2/CXCL9/FPR2/MARCO/LPAR1/PTH1R/ADGRE1	16
GO:0043406	BP	GO:0043406	positive regulation of MAP kinase activity	16/445	230/18862	0.000120202	0.000833291	0.000604722	PIK3R5/CCL19/ADRA2A/MAP4K1/TNF/PDE6G/FGD2/FPR1/PTPRC/RASGRP1/PIK3CG/FLT3/SYK/IL1B/LPAR1/CD40LG	16
GO:0008037	BP	GO:0008037	cell recognition	16/445	232/18862	0.000132897	0.000903336	0.000655554	CRTAM/DOCK2/CCL19/FCN1/CD6/NCR3/CD226/IGLL5/PRF1/CCR7/EPHA3/EMB/CLEC7A/CD5/CCL21/HAVCR2	16
GO:0043122	BP	GO:0043122	regulation of I-kappaB kinase/NF-kappaB signaling	16/445	244/18862	0.000236553	0.00155634	0.00112944	PRKCB/CARD11/CCL19/LILRB4/RHOH/GSTP1/ECM1/TNF/S100B/CCR7/FASLG/S100A4/CCL21/HLA-DRB1/IL1B/LPAR1	16
GO:0005581	CC	GO:0005581	collagen trimer	16/459	87/19520	1.73e-10	6.86e-09	5.43e-09	C1QC/COL1A1/EMILIN1/FCN1/COL6A2/COL3A1/LUM/COL14A1/C1QB/COL16A1/MARCO/COL5A1/C1QA/DCN/COL8A2/COL1A2	16
GO:0070820	CC	GO:0070820	tertiary granule	16/459	164/19520	1.71e-06	2.26e-05	1.79e-05	LILRB2/SIGLEC14/CD53/CLEC4C/ITGB2/CR1/FPR1/OSCAR/NCKAP1L/CYBB/GPR84/CLEC12A/PTAFR/FPR2/CFP/MMP9	16
GO:0009898	CC	GO:0009898	cytoplasmic side of plasma membrane	16/459	167/19520	2.17e-06	2.74e-05	2.17e-05	ZAP70/GNG8/PTPN22/LILRB4/HCK/LCK/SLA/CD2/S100A6/PTPN7/RGS1/PTPRC/CNR2/SYK/CARMIL2/GEM	16
GO:0098562	CC	GO:0098562	cytoplasmic side of membrane	16/459	191/19520	1.22e-05	0.000130907	0.000103596	ZAP70/GNG8/PTPN22/LILRB4/HCK/LCK/SLA/CD2/S100A6/PTPN7/RGS1/PTPRC/CNR2/SYK/CARMIL2/GEM	16
GO:0050766	BP	GO:0050766	positive regulation of phagocytosis	15/445	67/18862	3.48e-11	7.63e-10	5.54e-10	DOCK2/STAP1/TNF/SIRPB1/SIRPG/CCL2/PTPRC/CLEC7A/IFNG/NCKAP1L/CD300LF/FPR2/IL1B/IL2RB/IL2RG	15
GO:0045123	BP	GO:0045123	cellular extravasation	15/445	70/18862	6.8e-11	1.43e-09	1.04e-09	SPN/SELL/TNF/CCR2/SELP/ITGB2/PIK3CD/CCL2/ITGA4/RIPK3/PIK3CG/SELPLG/CXCL12/CCL21/PTAFR	15
GO:0033077	BP	GO:0033077	T cell differentiation in thymus	15/445	73/18862	1.29e-10	2.58e-09	1.87e-09	ZAP70/DOCK2/CARD11/CD3D/BCL11B/CCR7/PTPRC/GATA3/RIPK3/TESPA1/CAMK4/CD3G/IL7R/IL1B/CD3E	15
GO:0032760	BP	GO:0032760	positive regulation of tumor necrosis factor production	15/445	87/18862	1.72e-09	2.9e-08	2.1e-08	SPN/CCL19/CCR2/CD2/TNFRSF8/LILRA5/PTPRC/RASGRP1/SYK/CLEC7A/IFNG/SASH3/PTAFR/IL12B/HAVCR2	15
GO:0002702	BP	GO:0002702	positive regulation of production of molecular mediator of immune response	15/445	99/18862	1.09e-08	1.65e-07	1.2e-07	NLRP3/PTPN22/MZB1/TBX21/CD226/IL18/PTPRC/CLNK/GATA3/LILRB1/CLEC7A/SASH3/SCIMP/LAPTM5/IL1B	15
GO:0032652	BP	GO:0032652	regulation of interleukin-1 production	15/445	119/18862	1.36e-07	1.83e-06	1.33e-06	NLRP3/CCL19/LILRB4/GSTP1/MNDA/TNF/TLR8/PYHIN1/LILRA5/CCR7/CLEC7A/IFNG/IL16/AIM2/HAVCR2	15
GO:0008360	BP	GO:0008360	regulation of cell shape	15/445	151/18862	2.97e-06	3.03e-05	2.2e-05	SEMA4D/RAC2/RHOH/ARHGAP15/HCK/LST1/ITGB2/CCL2/FGD2/PDPN/CORO1A/FGD3/SEMA4A/LPAR1/CSF1R	15
GO:0060402	BP	GO:0060402	calcium ion transport into cytosol	15/445	152/18862	3.23e-06	3.26e-05	2.37e-05	CCL19/MCOLN2/XCR1/LCK/CCR7/PTPRC/FASLG/UBASH3B/MS4A1/P2RY6/CORO1A/CXCL9/CD19/CCL21/CCR5	15
GO:0007259	BP	GO:0007259	receptor signaling pathway via JAK-STAT	15/445	166/18862	9.54e-06	8.49e-05	6.16e-05	IL24/TNF/CCR2/IL18/CCL2/PTPRC/FLT3/IFNG/TNFRSF18/IL10RA/CCL5/JAK3/IL12B/CSF1R/HCLS1	15
GO:0048771	BP	GO:0048771	tissue remodeling	15/445	175/18862	1.8e-05	0.000147888	0.000107323	MMP2/GPNMB/RAC2/GPR55/CD38/CCR2/IL18/UBASH3B/LRRK1/SYK/RASSF2/IL12B/TMEM119/CSF1R/PTH1R	15
GO:0032872	BP	GO:0032872	regulation of stress-activated MAPK cascade	15/445	181/18862	2.68e-05	0.000213672	0.000155062	PTPN22/CCL19/SLAMF1/GSTP1/TNF/CD27/NCF1/CCR7/RASGRP1/SPI1/CLEC7A/RASSF2/SCIMP/CCL21/IL1B	15
GO:0070302	BP	GO:0070302	regulation of stress-activated protein kinase signaling cascade	15/445	184/18862	3.25e-05	0.000252627	0.000183332	PTPN22/CCL19/SLAMF1/GSTP1/TNF/CD27/NCF1/CCR7/RASGRP1/SPI1/CLEC7A/RASSF2/SCIMP/CCL21/IL1B	15
GO:0007254	BP	GO:0007254	JNK cascade	15/445	189/18862	4.43e-05	0.000338758	0.000245837	PTPN22/CCL19/SLAMF1/GSTP1/MAP4K1/TNF/CD27/NCF1/CCR7/RASGRP1/SYK/RASSF2/CCL21/IL1B/CD40LG	15
GO:0002377	BP	GO:0002377	immunoglobulin production	15/445	198/18862	7.54e-05	0.000546629	0.000396691	MZB1/AICDA/FCRL3/HLA-DQB1/BTK/TBX21/TNF/CD86/CR1/GAPT/PTPRC/SASH3/HLA-DRB1/CD22/CD40LG	15
GO:0051091	BP	GO:0051091	positive regulation of DNA-binding transcription factor activity	15/445	266/18862	0.0017092	0.00940058	0.00682203	NLRP3/PRKCB/CARD11/FZD2/BTK/TNF/IL18/ITGB2/NFAM1/RIPK3/PRKCQ/AIM2/IL1B/CD40LG/HCLS1	15
GO:0030665	CC	GO:0030665	clathrin-coated vesicle membrane	15/459	117/19520	1.04e-07	2.16e-06	1.71e-06	HLA-DRB5/FZD2/HLA-DRA/FCGR1B/HLA-DQB1/HLA-DPA1/CD3D/HLA-DQA1/HLA-DPB1/HLA-DQA2/CD3G/IL7R/HLA-DRB1/FCGR1A/HLA-DQB2	15
GO:0030662	CC	GO:0030662	coated vesicle membrane	15/459	182/19520	2.76e-05	0.000274165	0.000216965	HLA-DRB5/FZD2/HLA-DRA/FCGR1B/HLA-DQB1/HLA-DPA1/CD3D/HLA-DQA1/HLA-DPB1/HLA-DQA2/CD3G/IL7R/HLA-DRB1/FCGR1A/HLA-DQB2	15
GO:0005178	MF	GO:0005178	integrin binding	15/443	142/18337	1.83e-06	3.8e-05	3.08e-05	GPNMB/EMILIN1/FERMT3/CD226/ITGB2/ITGA4/COL3A1/SYK/CXCL12/COL16A1/ICAM3/FCER2/IL1B/COL5A1/CD40LG	15
GO:0008201	MF	GO:0008201	heparin binding	15/443	164/18337	1.09e-05	0.000165102	0.000133552	MMP7/GPNMB/SELL/LTBP2/LXN/SELP/PTPRC/ANOS1/PLA2G2D/CCDC80/THBS2/COL5A1/PRELP/SLIT2/CRISPLD2	15
GO:0043368	BP	GO:0043368	positive T cell selection	14/445	36/18862	3.2e-14	9.95e-13	7.22e-13	ZAP70/IL12RB1/DOCK2/SPN/TBX21/CD3D/BCL11B/SLAMF6/PTPRC/CD3G/IL12B/LY9/CD3E/THEMIS	14
GO:0006968	BP	GO:0006968	cellular defense response	14/445	54/18862	1.85e-11	4.17e-10	3.03e-10	CD300C/LILRB2/SPN/SH2D1A/MNDA/TRAT1/CCR2/NCF1/PRF1/ITK/FCMR/LSP1/CXCL9/CCR5	14
GO:0045576	BP	GO:0045576	mast cell activation	14/445	60/18862	8.71e-11	1.82e-09	1.32e-09	RAC2/RHOH/BTK/UNC13D/CD226/ADGRE2/PIK3CD/CLNK/CNR2/PIK3CG/SYK/LCP2/CD300LF/CD84	14
GO:0001776	BP	GO:0001776	leukocyte homeostasis	14/445	79/18862	4.15e-09	6.7e-08	4.86e-08	TNFRSF17/GPR174/SIT1/PIK3CD/GAPT/IL2RA/GPR183/RIPK3/FLT3/TNFSF13B/CORO1A/NCKAP1L/TNFRSF13B/JAK3	14
GO:0032755	BP	GO:0032755	positive regulation of interleukin-6 production	14/445	86/18862	1.3e-08	1.95e-07	1.41e-07	LILRB2/POU2AF1/TNF/TLR8/POU2F2/LILRA5/TLR7/SYK/CLEC7A/IFNG/SCIMP/IL16/PTAFR/IL1B	14
GO:0060333	BP	GO:0060333	interferon-gamma-mediated signaling pathway	14/445	91/18862	2.75e-08	4e-07	2.9e-07	HLA-DRB5/HLA-DRA/FCGR1B/HLA-DQB1/HCK/HLA-DPA1/HLA-DQA1/IFNG/HLA-DPB1/HLA-DQA2/PTAFR/HLA-DRB1/FCGR1A/HLA-DQB2	14
GO:0030316	BP	GO:0030316	osteoclast differentiation	14/445	92/18862	3.18e-08	4.54e-07	3.3e-07	GPR55/LILRB4/TNF/UBASH3B/OSCAR/GPR183/LILRB1/LRRK1/IFNG/RASSF2/CAMK4/IL12B/GPR68/CSF1R	14
GO:0032611	BP	GO:0032611	interleukin-1 beta production	14/445	108/18862	2.5e-07	3.21e-06	2.33e-06	NLRP3/CCL19/LILRB4/GSTP1/MNDA/TNF/TLR8/PYHIN1/LILRA5/CCR7/CLEC7A/IFNG/AIM2/GBP5	14
GO:0051209	BP	GO:0051209	release of sequestered calcium ion into cytosol	14/445	112/18862	3.95e-07	4.88e-06	3.54e-06	CCL19/MCOLN2/XCR1/LCK/CCR7/PTPRC/FASLG/UBASH3B/P2RY6/CORO1A/CXCL9/CD19/CCL21/CCR5	14
GO:0051283	BP	GO:0051283	negative regulation of sequestering of calcium ion	14/445	113/18862	4.41e-07	5.39e-06	3.91e-06	CCL19/MCOLN2/XCR1/LCK/CCR7/PTPRC/FASLG/UBASH3B/P2RY6/CORO1A/CXCL9/CD19/CCL21/CCR5	14
GO:0051282	BP	GO:0051282	regulation of sequestering of calcium ion	14/445	115/18862	5.48e-07	6.57e-06	4.77e-06	CCL19/MCOLN2/XCR1/LCK/CCR7/PTPRC/FASLG/UBASH3B/P2RY6/CORO1A/CXCL9/CD19/CCL21/CCR5	14
GO:0002761	BP	GO:0002761	regulation of myeloid leukocyte differentiation	14/445	118/18862	7.54e-07	8.67e-06	6.29e-06	C1QC/GPR55/LILRB4/TNF/UBASH3B/LILRB1/IFNG/EVI2B/RASSF2/CAMK4/HLA-DRB1/IL12B/GPR68/HCLS1	14
GO:0051208	BP	GO:0051208	sequestering of calcium ion	14/445	119/18862	8.36e-07	9.53e-06	6.91e-06	CCL19/MCOLN2/XCR1/LCK/CCR7/PTPRC/FASLG/UBASH3B/P2RY6/CORO1A/CXCL9/CD19/CCL21/CCR5	14
GO:0097553	BP	GO:0097553	calcium ion transmembrane import into cytosol	14/445	134/18862	3.5e-06	3.51e-05	2.55e-05	CCL19/MCOLN2/XCR1/LCK/CCR7/PTPRC/FASLG/UBASH3B/P2RY6/CORO1A/CXCL9/CD19/CCL21/CCR5	14
GO:0050871	BP	GO:0050871	positive regulation of B cell activation	14/445	150/18862	1.3e-05	0.000111459	8.09e-05	CARD11/CD38/FCRL3/BTK/TBX21/CD27/IGLL5/TNFRSF13C/PTPRC/GPR183/SYK/TNFSF13B/SASH3/NCKAP1L	14
GO:0014065	BP	GO:0014065	phosphatidylinositol 3-kinase signaling	14/445	154/18862	1.76e-05	0.000146814	0.000106543	SEMA4D/HCST/PIK3R5/TNF/SELP/NCF1/IL18/PIK3CD/GATA3/PIK3CG/FLT3/CCL5/DCN/HCLS1	14
GO:0038061	BP	GO:0038061	NIK/NF-kappaB signaling	14/445	185/18862	0.000131477	0.000895428	0.000649815	NLRP3/PTPN22/CCL19/TNF/CD27/IL18/CD86/RIPK3/TLR7/RASSF2/LAPTM5/IL1B/IL12B/HAVCR2	14
GO:0051651	BP	GO:0051651	maintenance of location in cell	14/445	209/18862	0.000461858	0.00287077	0.00208332	CCL19/MCOLN2/XCR1/LCK/CCR7/PTPRC/FASLG/UBASH3B/P2RY6/CORO1A/CXCL9/CD19/CCL21/CCR5	14
GO:0007163	BP	GO:0007163	establishment or maintenance of cell polarity	14/445	212/18862	0.000532464	0.00326884	0.00237221	CRTAM/DOCK2/SPN/RAC2/CCL19/RHOH/CCL4/CCR7/PARVG/GATA3/NCKAP1L/CD3G/CCL21/CARMIL2	14
GO:2000116	BP	GO:2000116	regulation of cysteine-type endopeptidase activity	14/445	230/18862	0.00117813	0.0067568	0.00490343	NLRP3/CST7/TNF/LCK/NGFR/CD27/ATP2A3/FASLG/SYK/CLEC7A/P2RX1/LAPTM5/AIM2/MMP9	14
GO:0008528	MF	GO:0008528	G protein-coupled peptide receptor activity	14/443	148/18337	1.45e-05	0.000208018	0.000168268	FPR3/XCR1/CCR2/CCR7/FPR1/CCR4/CCR8/CXCR3/GPR84/CCR5/FPR2/CXCR6/PTH1R/NPFFR1	14
GO:0001653	MF	GO:0001653	peptide receptor activity	14/443	152/18337	1.97e-05	0.000260963	0.000211095	FPR3/XCR1/CCR2/CCR7/FPR1/CCR4/CCR8/CXCR3/GPR84/CCR5/FPR2/CXCR6/PTH1R/NPFFR1	14
GO:2000516	BP	GO:2000516	positive regulation of CD4-positive, alpha-beta T cell activation	13/445	39/18862	2.74e-12	7.08e-11	5.14e-11	IL12RB1/NLRP3/CCL19/HLA-DRA/IL18/CD86/CD80/IFNG/SASH3/NCKAP1L/HLA-DRB1/PRKCQ/IL12B	13
GO:0050856	BP	GO:0050856	regulation of T cell receptor signaling pathway	13/445	40/18862	3.98e-12	9.97e-11	7.24e-11	SH2D1A/PTPN22/CARD11/LILRB4/TRAT1/LCK/CD226/CCR7/UBASH3A/SLA2/TESPA1/LAPTM5/KCNN4	13
GO:0042088	BP	GO:0042088	T-helper 1 type immune response	13/445	41/18862	5.7e-12	1.39e-10	1.01e-10	IL12RB1/SPN/CCL19/CCR2/IL18/EBI3/CD80/HLA-DRB1/JAK3/SEMA4A/IL1B/IL12B/HAVCR2	13
GO:0002715	BP	GO:0002715	regulation of natural killer cell mediated immunity	13/445	48/18862	5.37e-11	1.15e-09	8.33e-10	CRTAM/SH2D1A/LAG3/NCR3/CD226/SLAMF6/CLNK/LILRB1/RASGRP1/CD96/IL12B/HAVCR2/VAV1	13
GO:0002711	BP	GO:0002711	positive regulation of T cell mediated immunity	13/445	52/18862	1.62e-10	3.16e-09	2.29e-09	IL12RB1/NLRP3/HLA-DRA/IL18/PTPRC/CD1B/GATA3/SASH3/CD1E/HLA-DRB1/IL1B/IL12B/CD1C	13
GO:2000401	BP	GO:2000401	regulation of lymphocyte migration	13/445	63/18862	2.11e-09	3.47e-08	2.52e-08	CXCL14/SPN/ECM1/CCR2/CCL4/CCL2/ITGA4/GCSAM/RIPK3/CXCL12/CCL21/CCL5/CD200R1	13
GO:0014068	BP	GO:0014068	positive regulation of phosphatidylinositol 3-kinase signaling	13/445	90/18862	1.86e-07	2.46e-06	1.79e-06	SEMA4D/HCST/PIK3R5/TNF/SELP/NCF1/IL18/PIK3CD/PIK3CG/FLT3/CCL5/DCN/HCLS1	13
GO:0002690	BP	GO:0002690	positive regulation of leukocyte chemotaxis	13/445	91/18862	2.12e-07	2.8e-06	2.04e-06	CXCL14/RAC2/CCL19/CCR2/CCL4/CCR7/CXCL12/GPSM3/NCKAP1L/CCL21/CCL5/FPR2/CSF1R	13
GO:0032602	BP	GO:0032602	chemokine production	13/445	95/18862	3.55e-07	4.43e-06	3.22e-06	LILRB4/MCOLN2/GSTP1/TNF/IL18/ACKR1/TLR7/SYK/CLEC7A/IFNG/IL1B/CSF1R/HAVCR2	13
GO:0019886	BP	GO:0019886	antigen processing and presentation of exogenous peptide antigen via MHC class II	13/445	99/18862	5.77e-07	6.83e-06	4.96e-06	HLA-DRB5/HLA-DRA/LAG3/HLA-DQB1/HLA-DPA1/HLA-DOA/HLA-DMB/HLA-DQA1/HLA-DPB1/HLA-DQA2/HLA-DRB1/HLA-DQB2/HLA-DOB	13
GO:1902106	BP	GO:1902106	negative regulation of leukocyte differentiation	13/445	101/18862	7.3e-07	8.48e-06	6.16e-06	FGL2/C1QC/RUNX3/GPR55/LILRB4/LAG3/TBX21/CR1/UBASH3B/LILRB1/CTLA4/JAK3/GPR68	13
GO:0042116	BP	GO:0042116	macrophage activation	13/445	102/18862	8.19e-07	9.36e-06	6.79e-06	CST7/STAP1/TNF/TLR8/VSIG4/ITGB2/PTPRC/TLR7/SYK/IFNG/FPR2/C1QA/HAVCR2	13
GO:0002495	BP	GO:0002495	antigen processing and presentation of peptide antigen via MHC class II	13/445	103/18862	9.17e-07	1.03e-05	7.51e-06	HLA-DRB5/HLA-DRA/LAG3/HLA-DQB1/HLA-DPA1/HLA-DOA/HLA-DMB/HLA-DQA1/HLA-DPB1/HLA-DQA2/HLA-DRB1/HLA-DQB2/HLA-DOB	13
GO:0007200	BP	GO:0007200	phospholipase C-activating G protein-coupled receptor signaling pathway	13/445	103/18862	9.17e-07	1.03e-05	7.51e-06	FPR3/GPR55/ADRA2A/GPR174/P2RY12/GPR18/FPR1/GPR65/P2RY6/P2RY10/FPR2/LPAR1/PTH1R	13
GO:0032651	BP	GO:0032651	regulation of interleukin-1 beta production	13/445	103/18862	9.17e-07	1.03e-05	7.51e-06	NLRP3/CCL19/LILRB4/GSTP1/MNDA/TNF/TLR8/PYHIN1/LILRA5/CCR7/CLEC7A/IFNG/AIM2	13
GO:0002504	BP	GO:0002504	antigen processing and presentation of peptide or polysaccharide antigen via MHC class II	13/445	104/18862	1.03e-06	1.15e-05	8.32e-06	HLA-DRB5/HLA-DRA/LAG3/HLA-DQB1/HLA-DPA1/HLA-DOA/HLA-DMB/HLA-DQA1/HLA-DPB1/HLA-DQA2/HLA-DRB1/HLA-DQB2/HLA-DOB	13
GO:1903707	BP	GO:1903707	negative regulation of hemopoiesis	13/445	105/18862	1.15e-06	1.25e-05	9.09e-06	FGL2/C1QC/RUNX3/GPR55/LILRB4/LAG3/TBX21/CR1/UBASH3B/LILRB1/CTLA4/JAK3/GPR68	13
GO:0007229	BP	GO:0007229	integrin-mediated signaling pathway	13/445	106/18862	1.28e-06	1.38e-05	1e-05	TSPAN32/PRAM1/PLEK/FERMT3/HCK/ITGB2/ITGA4/COL3A1/FYB1/SYK/COL16A1/CD40LG/VAV1	13
GO:1901222	BP	GO:1901222	regulation of NIK/NF-kappaB signaling	13/445	106/18862	1.28e-06	1.38e-05	1e-05	NLRP3/PTPN22/CCL19/TNF/CD27/IL18/CD86/TLR7/RASSF2/LAPTM5/IL1B/IL12B/HAVCR2	13
GO:0032874	BP	GO:0032874	positive regulation of stress-activated MAPK cascade	13/445	116/18862	3.57e-06	3.54e-05	2.57e-05	CCL19/SLAMF1/TNF/CD27/NCF1/CCR7/RASGRP1/SPI1/CLEC7A/RASSF2/SCIMP/CCL21/IL1B	13
GO:0070304	BP	GO:0070304	positive regulation of stress-activated protein kinase signaling cascade	13/445	118/18862	4.33e-06	4.18e-05	3.04e-05	CCL19/SLAMF1/TNF/CD27/NCF1/CCR7/RASGRP1/SPI1/CLEC7A/RASSF2/SCIMP/CCL21/IL1B	13
GO:0014066	BP	GO:0014066	regulation of phosphatidylinositol 3-kinase signaling	13/445	127/18862	9.77e-06	8.62e-05	6.26e-05	SEMA4D/HCST/PIK3R5/TNF/SELP/NCF1/IL18/PIK3CD/PIK3CG/FLT3/CCL5/DCN/HCLS1	13
GO:0002920	BP	GO:0002920	regulation of humoral immune response	13/445	138/18862	2.4e-05	0.000195745	0.000142053	C1QC/TNF/VSIG4/CCR7/CR1/PTPRC/CD19/C1QB/FCER2/IL1B/C1QA/CFP/LTA	13
GO:0017157	BP	GO:0017157	regulation of exocytosis	13/445	197/18862	0.0008383	0.00498832	0.00362004	PRAM1/PRKCB/RAC2/ADRA2A/CCR2/UNC13D/ADGRE2/ITGB2/SYK/IFNG/P2RX1/PTAFR/CD84	13
GO:0010952	BP	GO:0010952	positive regulation of peptidase activity	13/445	200/18862	0.000963615	0.00562835	0.00408451	NLRP3/TNF/LCK/NGFR/ANTXR1/ATP2A3/CR1/FASLG/SYK/CLEC7A/P2RX1/LAPTM5/AIM2	13
GO:0002221	BP	GO:0002221	pattern recognition receptor signaling pathway	13/445	208/18862	0.0013766	0.00768073	0.00557393	LILRA4/PTPN22/CLEC4E/FCN1/FCRL3/BTK/TLR8/ITGB2/TLR10/TLR7/SCIMP/CD300LF/HAVCR2	13
GO:0045334	CC	GO:0045334	clathrin-coated endocytic vesicle	13/459	57/19520	5.42e-10	1.88e-08	1.49e-08	HLA-DRB5/FZD2/HLA-DRA/FCGR1B/HLA-DQB1/HLA-DPA1/HLA-DQA1/CTLA4/HLA-DPB1/HLA-DQA2/HLA-DRB1/FCGR1A/HLA-DQB2	13
GO:0019897	CC	GO:0019897	extrinsic component of plasma membrane	13/459	169/19520	0.000187354	0.00144679	0.00114494	ZAP70/GNG8/FCN1/SYTL1/HCK/LCK/SLA/S100A6/RGS1/CNR2/SYK/CARMIL2/SYTL3	13
GO:0043372	BP	GO:0043372	positive regulation of CD4-positive, alpha-beta T cell differentiation	12/445	32/18862	3.78e-12	9.62e-11	6.98e-11	IL12RB1/NLRP3/CCL19/HLA-DRA/IL18/CD86/CD80/IFNG/SASH3/NCKAP1L/HLA-DRB1/IL12B	12
GO:0001913	BP	GO:0001913	T cell mediated cytotoxicity	12/445	48/18862	8.28e-10	1.47e-08	1.07e-08	IL12RB1/HLA-DRA/PRF1/PTPRC/CD1B/LILRB1/RIPK3/IL7R/CD1E/HLA-DRB1/IL12B/CD1C	12
GO:0031663	BP	GO:0031663	lipopolysaccharide-mediated signaling pathway	12/445	58/18862	8.57e-09	1.32e-07	9.55e-08	PTPN22/CD6/LY86/CD180/HCK/TNF/IL18/CCL2/SCIMP/CCL5/PTAFR/IL1B	12
GO:0032653	BP	GO:0032653	regulation of interleukin-10 production	12/445	60/18862	1.29e-08	1.94e-07	1.4e-07	LILRB4/TIGIT/LILRA5/LILRB1/SYK/CLEC7A/SASH3/HLA-DRB1/JAK3/PDCD1LG2/IL12B/CD40LG	12
GO:0032613	BP	GO:0032613	interleukin-10 production	12/445	62/18862	1.91e-08	2.81e-07	2.04e-07	LILRB4/TIGIT/LILRA5/LILRB1/SYK/CLEC7A/SASH3/HLA-DRB1/JAK3/PDCD1LG2/IL12B/CD40LG	12
GO:0032732	BP	GO:0032732	positive regulation of interleukin-1 production	12/445	64/18862	2.78e-08	4e-07	2.9e-07	NLRP3/CCL19/MNDA/TNF/TLR8/PYHIN1/LILRA5/CLEC7A/IFNG/IL16/AIM2/HAVCR2	12
GO:0048247	BP	GO:0048247	lymphocyte chemotaxis	12/445	64/18862	2.78e-08	4e-07	2.9e-07	CXCL14/CCL22/CCL19/CCR2/CCL4/PIK3CD/CCL2/GPR183/PIK3CG/CXCR3/CCL21/CCL5	12
GO:0002532	BP	GO:0002532	production of molecular mediator involved in inflammatory response	12/445	88/18862	1.04e-06	1.16e-05	8.41e-06	ALOX5/LILRB4/CD6/BTK/TNF/SLAMF8/SYK/PLD4/CLEC7A/GPSM3/P2RX1/GBP5	12
GO:0032642	BP	GO:0032642	regulation of chemokine production	12/445	89/18862	1.18e-06	1.28e-05	9.31e-06	LILRB4/MCOLN2/GSTP1/TNF/ACKR1/TLR7/SYK/CLEC7A/IFNG/IL1B/CSF1R/HAVCR2	12
GO:0046328	BP	GO:0046328	regulation of JNK cascade	12/445	129/18862	5.55e-05	0.000411121	0.000298352	PTPN22/CCL19/SLAMF1/GSTP1/TNF/CD27/NCF1/CCR7/RASGRP1/RASSF2/CCL21/IL1B	12
GO:1903305	BP	GO:1903305	regulation of regulated secretory pathway	12/445	136/18862	9.28e-05	0.00065936	0.0004785	PRAM1/PRKCB/RAC2/ADRA2A/CCR2/UNC13D/ADGRE2/ITGB2/SYK/P2RX1/PTAFR/CD84	12
GO:0002218	BP	GO:0002218	activation of innate immune response	12/445	148/18862	0.000207196	0.00137618	0.000998695	CARD11/CLEC4E/FCN1/MNDA/CLEC4C/HCK/PYHIN1/ZBP1/SYK/ICAM3/AIM2/CLEC10A	12
GO:0051092	BP	GO:0051092	positive regulation of NF-kappaB transcription factor activity	12/445	159/18862	0.000401185	0.0025343	0.00183915	NLRP3/PRKCB/CARD11/BTK/TNF/IL18/ITGB2/RIPK3/PRKCQ/AIM2/IL1B/CD40LG	12
GO:0048660	BP	GO:0048660	regulation of smooth muscle cell proliferation	12/445	160/18862	0.000424669	0.0026701	0.0019377	MMP2/GSTP1/TNF/IL18/PTGIR/PDE1A/P2RY6/IFNG/CCL5/PTAFR/IL12B/MMP9	12
GO:0048659	BP	GO:0048659	smooth muscle cell proliferation	12/445	162/18862	0.00047513	0.00294801	0.00213938	MMP2/GSTP1/TNF/IL18/PTGIR/PDE1A/P2RY6/IFNG/CCL5/PTAFR/IL12B/MMP9	12
GO:0001959	BP	GO:0001959	regulation of cytokine-mediated signaling pathway	12/445	177/18862	0.00103981	0.006043	0.00438543	GSTP1/ECM1/STAP1/TNF/ZBP1/PTPRC/SYK/IFNG/CCL5/CD300LF/LAPTM5/SLIT2	12
GO:0010950	BP	GO:0010950	positive regulation of endopeptidase activity	12/445	182/18862	0.00132179	0.00748229	0.00542992	NLRP3/TNF/LCK/NGFR/ATP2A3/CR1/FASLG/SYK/CLEC7A/P2RX1/LAPTM5/AIM2	12
GO:0043123	BP	GO:0043123	positive regulation of I-kappaB kinase/NF-kappaB signaling	12/445	182/18862	0.00132179	0.00748229	0.00542992	PRKCB/CARD11/CCL19/ECM1/TNF/S100B/CCR7/FASLG/S100A4/CCL21/HLA-DRB1/LPAR1	12
GO:0060759	BP	GO:0060759	regulation of response to cytokine stimulus	12/445	189/18862	0.00182029	0.0099488	0.00721987	GSTP1/ECM1/STAP1/TNF/ZBP1/PTPRC/SYK/IFNG/CCL5/CD300LF/LAPTM5/SLIT2	12
GO:0042613	CC	GO:0042613	MHC class II protein complex	12/459	16/19520	4.14e-17	3.84e-15	3.04e-15	HLA-DRB5/HLA-DRA/HLA-DQB1/HLA-DPA1/HLA-DOA/HLA-DMB/HLA-DQA1/HLA-DPB1/HLA-DQA2/HLA-DRB1/HLA-DQB2/HLA-DOB	12
GO:0042611	CC	GO:0042611	MHC protein complex	12/459	25/19520	9.77e-14	6.79e-12	5.37e-12	HLA-DRB5/HLA-DRA/HLA-DQB1/HLA-DPA1/HLA-DOA/HLA-DMB/HLA-DQA1/HLA-DPB1/HLA-DQA2/HLA-DRB1/HLA-DQB2/HLA-DOB	12
GO:0030669	CC	GO:0030669	clathrin-coated endocytic vesicle membrane	12/459	39/19520	5.45e-11	2.52e-09	2e-09	HLA-DRB5/FZD2/HLA-DRA/FCGR1B/HLA-DQB1/HLA-DPA1/HLA-DQA1/HLA-DPB1/HLA-DQA2/HLA-DRB1/FCGR1A/HLA-DQB2	12
GO:0004713	MF	GO:0004713	protein tyrosine kinase activity	12/443	135/18337	0.00010787	0.00120884	0.000977843	ZAP70/BTK/HCK/LCK/SLA/ITK/EFEMP1/EPHA3/FLT3/SYK/JAK3/CSF1R	12
GO:0050857	BP	GO:0050857	positive regulation of antigen receptor-mediated signaling pathway	11/445	23/18862	1.17e-12	3.21e-11	2.33e-11	PRKCB/CARD11/TRAT1/STAP1/LCK/CD226/NFAM1/CCR7/PTPRC/TESPA1/KCNN4	11
GO:0032633	BP	GO:0032633	interleukin-4 production	11/445	33/18862	1.35e-10	2.68e-09	1.94e-09	NLRP3/CD86/GATA3/CLECL1/SYK/SASH3/HLA-DRB1/PRKCQ/HAVCR2/CD3E/CD40LG	11
GO:0045066	BP	GO:0045066	regulatory T cell differentiation	11/445	36/18862	3.94e-10	7.34e-09	5.33e-09	LILRB2/LILRB4/HLA-DRA/LAG3/CR1/IL2RA/CTLA4/PLA2G2D/IFNG/TNFRSF18/HLA-DRB1	11
GO:0001914	BP	GO:0001914	regulation of T cell mediated cytotoxicity	11/445	38/18862	7.56e-10	1.36e-08	9.86e-09	IL12RB1/HLA-DRA/PTPRC/CD1B/LILRB1/RIPK3/IL7R/CD1E/HLA-DRB1/IL12B/CD1C	11
GO:0045622	BP	GO:0045622	regulation of T-helper cell differentiation	11/445	39/18862	1.03e-09	1.79e-08	1.3e-08	IL12RB1/NLRP3/CCL19/HLA-DRA/TBX21/IL18/CD86/CD80/HLA-DRB1/JAK3/IL12B	11
GO:0032735	BP	GO:0032735	positive regulation of interleukin-12 production	11/445	40/18862	1.39e-09	2.37e-08	1.72e-08	CCL19/LTB/CCR7/SYK/CLEC7A/IFNG/SCIMP/IL16/LAPTM5/IL12B/CD40LG	11
GO:0042269	BP	GO:0042269	regulation of natural killer cell mediated cytotoxicity	11/445	44/18862	4.24e-09	6.81e-08	4.94e-08	CRTAM/SH2D1A/LAG3/NCR3/CD226/SLAMF6/LILRB1/RASGRP1/IL12B/HAVCR2/VAV1	11
GO:2000107	BP	GO:2000107	negative regulation of leukocyte apoptotic process	11/445	46/18862	7.07e-09	1.1e-07	7.98e-08	CCL19/CD27/CCR7/LILRB1/CXCL12/IL7R/CCL21/CCL5/PRKCQ/JAK3/HCLS1	11
GO:0002886	BP	GO:0002886	regulation of myeloid leukocyte mediated immunity	11/445	52/18862	2.82e-08	4.04e-07	2.93e-07	PRAM1/RAC2/STAP1/BTK/CCR2/UNC13D/ADGRE2/ITGB2/SYK/PTAFR/CD84	11
GO:0002704	BP	GO:0002704	negative regulation of leukocyte mediated immunity	11/445	53/18862	3.48e-08	4.91e-07	3.57e-07	LILRB4/TBX21/CCR2/CR1/PTPRC/LILRB1/IL7R/CD96/JAK3/CD84/HAVCR2	11
GO:0002720	BP	GO:0002720	positive regulation of cytokine production involved in immune response	11/445	53/18862	3.48e-08	4.91e-07	3.57e-07	NLRP3/CD226/IL18/CLNK/GATA3/LILRB1/CLEC7A/SASH3/SCIMP/LAPTM5/IL1B	11
GO:0061756	BP	GO:0061756	leukocyte adhesion to vascular endothelial cell	11/445	54/18862	4.28e-08	5.97e-07	4.33e-07	SPN/ALOX5/SELL/TNF/SELP/ITGB2/ITGA4/SELPLG/CXCL12/CCL21/PTAFR	11
GO:0002260	BP	GO:0002260	lymphocyte homeostasis	11/445	57/18862	7.74e-08	1.05e-06	7.65e-07	TNFRSF17/GPR174/SIT1/GAPT/IL2RA/RIPK3/TNFSF13B/CORO1A/NCKAP1L/TNFRSF13B/JAK3	11
GO:0071677	BP	GO:0071677	positive regulation of mononuclear cell migration	11/445	63/18862	2.27e-07	2.99e-06	2.17e-06	CXCL14/SPN/TNF/CCR2/CCL4/CCR7/ITGA4/CXCL12/CCL21/CCL5/FPR2	11
GO:0002548	BP	GO:0002548	monocyte chemotaxis	11/445	68/18862	5.09e-07	6.12e-06	4.44e-06	CCL22/CCL19/CCR2/SLAMF8/CCL4/CCL2/CXCL12/CCL21/CCL5/FPR2/SLIT2	11
GO:0070227	BP	GO:0070227	lymphocyte apoptotic process	11/445	71/18862	7.98e-07	9.15e-06	6.64e-06	BTK/CD27/FASLG/IL2RA/RIPK3/CD3G/IL7R/CCL5/PDCD1/PRKCQ/JAK3	11
GO:0033627	BP	GO:0033627	cell adhesion mediated by integrin	11/445	72/18862	9.22e-07	1.04e-05	7.53e-06	FERMT3/P2RY12/ITGB2/ITGA4/PIK3CG/SYK/NCKAP1L/COL16A1/CCL21/CCL5/CD3E	11
GO:0007260	BP	GO:0007260	tyrosine phosphorylation of STAT protein	11/445	88/18862	6.96e-06	6.42e-05	4.66e-05	IL24/TNF/IL18/FLT3/IFNG/TNFRSF18/CCL5/JAK3/IL12B/CSF1R/HCLS1	11
GO:0032677	BP	GO:0032677	regulation of interleukin-8 production	11/445	97/18862	1.79e-05	0.00014771	0.000107194	PTPN22/FCN1/TNF/TLR8/SSC5D/CD2/PTPRC/TLR7/SYK/CLEC7A/IL1B	11
GO:0060191	BP	GO:0060191	regulation of lipase activity	11/445	97/18862	1.79e-05	0.00014771	0.000107194	PLCB2/GPR55/HDAC9/S1PR4/P2RY12/ITK/CD86/P2RY6/CCL5/PTAFR/LPAR1	11
GO:0032637	BP	GO:0032637	interleukin-8 production	11/445	103/18862	3.16e-05	0.000247701	0.000179758	PTPN22/FCN1/TNF/TLR8/SSC5D/CD2/PTPRC/TLR7/SYK/CLEC7A/IL1B	11
GO:0002526	BP	GO:0002526	acute inflammatory response	11/445	107/18862	4.51e-05	0.000343649	0.000249387	NLRP3/CD6/GSTP1/BTK/TNF/CCR7/CD163/GATA3/PIK3CG/PLA2G2D/IL1B	11
GO:0007266	BP	GO:0007266	Rho protein signal transduction	11/445	134/18862	0.000339432	0.00217174	0.00157604	GPR55/ADRA2A/NGFR/GPR174/GPR18/PDPN/COL3A1/GPR65/P2RY10/LPAR1/COL1A2	11
GO:0002431	BP	GO:0002431	Fc receptor mediated stimulatory signaling pathway	11/445	145/18862	0.000663416	0.00400924	0.00290952	HCK/CD226/PTPRC/SYK/NCKAP1L/CD247/CD3G/FCGR1A/MYO1G/WIPF1/VAV1	11
GO:2001056	BP	GO:2001056	positive regulation of cysteine-type endopeptidase activity	11/445	151/18862	0.000928623	0.0054422	0.00394942	NLRP3/TNF/LCK/NGFR/ATP2A3/FASLG/SYK/CLEC7A/P2RX1/LAPTM5/AIM2	11
GO:0002455	BP	GO:0002455	humoral immune response mediated by circulating immunoglobulin	11/445	156/18862	0.0012117	0.00691519	0.00501837	C1QC/HLA-DQB1/TNF/IGLL5/CR1/PTPRC/C1QB/HLA-DRB1/FCER2/C1QA/LTA	11
GO:0002224	BP	GO:0002224	toll-like receptor signaling pathway	11/445	157/18862	0.00127605	0.00725872	0.00526768	LILRA4/PTPN22/FCRL3/BTK/TLR8/ITGB2/TLR10/TLR7/SCIMP/CD300LF/HAVCR2	11
GO:0019956	MF	GO:0019956	chemokine binding	11/443	33/18337	1.73e-10	1.45e-08	1.17e-08	XCR1/CCR2/CCR7/CCR4/ITGA4/PDPN/CCR8/ACKR1/CXCR3/CCR5/CXCR6	11
GO:0019838	MF	GO:0019838	growth factor binding	11/443	137/18337	0.000499707	0.00481448	0.00389448	COL1A1/LTBP2/NGFR/COL3A1/IL2RA/FLT3/IL10RA/COL5A1/IL2RB/COL1A2/IL2RG	11
GO:0036336	BP	GO:0036336	dendritic cell migration	10/445	29/18862	6.48e-10	1.18e-08	8.58e-09	ALOX5/CCL19/CCR2/SLAMF8/CCR7/GPR183/PIK3CG/CCL21/CCL5/CCR5	10
GO:0032743	BP	GO:0032743	positive regulation of interleukin-2 production	10/445	30/18862	9.51e-10	1.66e-08	1.2e-08	CARD11/CCR2/CD86/PTPRC/CD80/CLEC7A/SASH3/PRKCQ/IL1B/CD3E	10
GO:0045577	BP	GO:0045577	regulation of B cell differentiation	10/445	30/18862	9.51e-10	1.66e-08	1.2e-08	CARD11/FCRL3/IKZF3/BTK/CD27/SLAMF8/NFAM1/CR1/SYK/NCKAP1L	10
GO:0002717	BP	GO:0002717	positive regulation of natural killer cell mediated immunity	10/445	31/18862	1.38e-09	2.35e-08	1.71e-08	CRTAM/SH2D1A/LAG3/NCR3/CD226/SLAMF6/CLNK/RASGRP1/IL12B/VAV1	10
GO:0032673	BP	GO:0032673	regulation of interleukin-4 production	10/445	32/18862	1.96e-09	3.27e-08	2.37e-08	NLRP3/CD86/GATA3/SYK/SASH3/HLA-DRB1/PRKCQ/HAVCR2/CD3E/CD40LG	10
GO:0045589	BP	GO:0045589	regulation of regulatory T cell differentiation	10/445	33/18862	2.75e-09	4.5e-08	3.27e-08	LILRB2/LILRB4/HLA-DRA/LAG3/CR1/IL2RA/CTLA4/IFNG/TNFRSF18/HLA-DRB1	10
GO:0045730	BP	GO:0045730	respiratory burst	10/445	36/18862	7.09e-09	1.1e-07	7.98e-08	RAC2/HCK/SLAMF8/NCF1/PIK3CD/PIK3CG/CLEC7A/CD52/CYBB/JCHAIN	10
GO:0046633	BP	GO:0046633	alpha-beta T cell proliferation	10/445	37/18862	9.51e-09	1.46e-07	1.06e-07	ZAP70/DOCK2/PTPN22/CCR2/IL18/PTPRC/EBI3/SYK/IL12B/CD3E	10
GO:0001774	BP	GO:0001774	microglial cell activation	10/445	47/18862	1.15e-07	1.55e-06	1.12e-06	CST7/STAP1/TNF/TLR8/ITGB2/PTPRC/TLR7/IFNG/FPR2/C1QA	10
GO:1905517	BP	GO:1905517	macrophage migration	10/445	53/18862	3.8e-07	4.72e-06	3.42e-06	EMILIN1/MCOLN2/STAP1/CCR2/SLAMF8/P2RY12/CCL2/CCL5/CD200R1/CSF1R	10
GO:0030199	BP	GO:0030199	collagen fibril organization	10/445	54/18862	4.57e-07	5.55e-06	4.03e-06	COL1A1/EMILIN1/ADAMTS2/LOXL1/COL3A1/LUM/COL14A1/AEBP1/COL5A1/COL1A2	10
GO:0032731	BP	GO:0032731	positive regulation of interleukin-1 beta production	10/445	56/18862	6.51e-07	7.67e-06	5.57e-06	NLRP3/CCL19/MNDA/TNF/TLR8/PYHIN1/LILRA5/CLEC7A/IFNG/AIM2	10
GO:0010518	BP	GO:0010518	positive regulation of phospholipase activity	10/445	60/18862	1.27e-06	1.38e-05	1e-05	PLCB2/GPR55/S1PR4/P2RY12/ITK/CD86/P2RY6/CCL5/PTAFR/LPAR1	10
GO:0002437	BP	GO:0002437	inflammatory response to antigenic stimulus	10/445	62/18862	1.73e-06	1.83e-05	1.33e-05	CD6/BTK/TNF/CCR7/GATA3/IL2RA/PLA2G2D/HLA-DRB1/IL12B/LTA	10
GO:0045670	BP	GO:0045670	regulation of osteoclast differentiation	10/445	63/18862	2.02e-06	2.09e-05	1.52e-05	GPR55/LILRB4/TNF/UBASH3B/LILRB1/IFNG/RASSF2/CAMK4/IL12B/GPR68	10
GO:1901224	BP	GO:1901224	positive regulation of NIK/NF-kappaB signaling	10/445	67/18862	3.6e-06	3.56e-05	2.58e-05	CCL19/TNF/CD27/IL18/CD86/TLR7/LAPTM5/IL1B/IL12B/HAVCR2	10
GO:0042531	BP	GO:0042531	positive regulation of tyrosine phosphorylation of STAT protein	10/445	69/18862	4.73e-06	4.55e-05	3.3e-05	IL24/TNF/IL18/FLT3/IFNG/TNFRSF18/CCL5/IL12B/CSF1R/HCLS1	10
GO:0010517	BP	GO:0010517	regulation of phospholipase activity	10/445	70/18862	5.41e-06	5.08e-05	3.69e-05	PLCB2/GPR55/S1PR4/P2RY12/ITK/CD86/P2RY6/CCL5/PTAFR/LPAR1	10
GO:0046579	BP	GO:0046579	positive regulation of Ras protein signal transduction	10/445	71/18862	6.16e-06	5.78e-05	4.19e-05	GPR55/GPR174/GPR18/COL3A1/GPR65/RASGRP1/PIK3CG/P2RY10/LPAR1/VAV1	10
GO:0060193	BP	GO:0060193	positive regulation of lipase activity	10/445	73/18862	7.95e-06	7.16e-05	5.2e-05	PLCB2/GPR55/S1PR4/P2RY12/ITK/CD86/P2RY6/CCL5/PTAFR/LPAR1	10
GO:0051057	BP	GO:0051057	positive regulation of small GTPase mediated signal transduction	10/445	77/18862	1.29e-05	0.000110577	8.02e-05	GPR55/GPR174/GPR18/COL3A1/GPR65/RASGRP1/PIK3CG/P2RY10/LPAR1/VAV1	10
GO:0046330	BP	GO:0046330	positive regulation of JNK cascade	10/445	84/18862	2.8e-05	0.000222793	0.000161682	CCL19/SLAMF1/TNF/CD27/NCF1/CCR7/RASGRP1/RASSF2/CCL21/IL1B	10
GO:0034109	BP	GO:0034109	homotypic cell-cell adhesion	10/445	85/18862	3.11e-05	0.000244478	0.000177418	TSPAN32/PLEK/FERMT3/P2RY12/PDPN/UBASH3B/PIK3CG/SYK/CCL5/PRKCQ	10
GO:0042509	BP	GO:0042509	regulation of tyrosine phosphorylation of STAT protein	10/445	85/18862	3.11e-05	0.000244478	0.000177418	IL24/TNF/IL18/FLT3/IFNG/TNFRSF18/CCL5/IL12B/CSF1R/HCLS1	10
GO:0046849	BP	GO:0046849	bone remodeling	10/445	89/18862	4.65e-05	0.000353414	0.000256474	RAC2/GPR55/CD38/UBASH3B/LRRK1/SYK/RASSF2/TMEM119/CSF1R/PTH1R	10
GO:0043280	BP	GO:0043280	positive regulation of cysteine-type endopeptidase activity involved in apoptotic process	10/445	135/18862	0.00138108	0.00768073	0.00557393	NLRP3/TNF/LCK/NGFR/ATP2A3/FASLG/SYK/CLEC7A/P2RX1/LAPTM5	10
GO:0002433	BP	GO:0002433	immune response-regulating cell surface receptor signaling pathway involved in phagocytosis	10/445	139/18862	0.00171941	0.00942704	0.00684123	HCK/PTPRC/SYK/NCKAP1L/CD247/CD3G/FCGR1A/MYO1G/WIPF1/VAV1	10
GO:0038096	BP	GO:0038096	Fc-gamma receptor signaling pathway involved in phagocytosis	10/445	139/18862	0.00171941	0.00942704	0.00684123	HCK/PTPRC/SYK/NCKAP1L/CD247/CD3G/FCGR1A/MYO1G/WIPF1/VAV1	10
GO:0038094	BP	GO:0038094	Fc-gamma receptor signaling pathway	10/445	140/18862	0.0018137	0.00992838	0.00720506	HCK/PTPRC/SYK/NCKAP1L/CD247/CD3G/FCGR1A/MYO1G/WIPF1/VAV1	10
GO:0070821	CC	GO:0070821	tertiary granule membrane	10/459	73/19520	7.74e-06	8.61e-05	6.81e-05	LILRB2/SIGLEC14/CD53/CLEC4C/ITGB2/CYBB/GPR84/CLEC12A/PTAFR/FPR2	10
GO:0032588	CC	GO:0032588	trans-Golgi network membrane	10/459	95/19520	7.95e-05	0.000736722	0.000583017	HLA-DRB5/HLA-DRA/HLA-DQB1/HLA-DPA1/HLA-DQA1/PLD4/HLA-DPB1/HLA-DQA2/HLA-DRB1/HLA-DQB2	10
GO:0031234	CC	GO:0031234	extrinsic component of cytoplasmic side of plasma membrane	10/459	100/19520	0.000122709	0.00106604	0.000843627	ZAP70/GNG8/HCK/LCK/SLA/S100A6/RGS1/CNR2/SYK/CARMIL2	10
GO:0044853	CC	GO:0044853	plasma membrane raft	10/459	111/19520	0.000290591	0.00207139	0.00163923	HCK/CD8A/P2RY12/ITGB2/CR1/FASLG/MS4A1/SELPLG/LCP2/PTGIS	10
GO:1904813	CC	GO:1904813	ficolin-1-rich granule lumen	10/459	124/19520	0.000702352	0.00424465	0.00335907	FGL2/ALOX5/FCN1/GSTP1/MNDA/HK3/COTL1/BIN2/CRISPLD2/MMP9	10
GO:0015026	MF	GO:0015026	coreceptor activity	10/443	48/18337	1.76e-07	4.64e-06	3.76e-06	LILRA4/NGFR/CD8A/CD86/ITGA4/CCR8/CD80/CD8B/CCR5/CXCR6	10
GO:0042379	MF	GO:0042379	chemokine receptor binding	10/443	69/18337	5.82e-06	9.72e-05	7.86e-05	CXCL14/CCL22/CCL19/CCR2/CCL4/CCL2/CXCL12/CXCL9/CCL21/CCL5	10
GO:0046641	BP	GO:0046641	positive regulation of alpha-beta T cell proliferation	9/445	21/18862	4.78e-10	8.77e-09	6.36e-09	ZAP70/PTPN22/CCR2/IL18/PTPRC/EBI3/SYK/IL12B/CD3E	9
GO:0045061	BP	GO:0045061	thymic T cell selection	9/445	22/18862	7.92e-10	1.42e-08	1.03e-08	ZAP70/DOCK2/CARD11/CD3D/CCR7/PTPRC/GATA3/CD3G/CD3E	9
GO:0002407	BP	GO:0002407	dendritic cell chemotaxis	9/445	24/18862	2e-09	3.3e-08	2.39e-08	CCL19/CCR2/SLAMF8/CCR7/GPR183/PIK3CG/CCL21/CCL5/CCR5	9
GO:0032753	BP	GO:0032753	positive regulation of interleukin-4 production	9/445	24/18862	2e-09	3.3e-08	2.39e-08	NLRP3/CD86/GATA3/SYK/SASH3/PRKCQ/HAVCR2/CD3E/CD40LG	9
GO:0045954	BP	GO:0045954	positive regulation of natural killer cell mediated cytotoxicity	9/445	26/18862	4.57e-09	7.31e-08	5.31e-08	CRTAM/SH2D1A/LAG3/NCR3/CD226/SLAMF6/RASGRP1/IL12B/VAV1	9
GO:0002825	BP	GO:0002825	regulation of T-helper 1 type immune response	9/445	27/18862	6.72e-09	1.05e-07	7.62e-08	IL12RB1/CCL19/CCR2/IL18/CD80/JAK3/IL1B/IL12B/HAVCR2	9
GO:0036037	BP	GO:0036037	CD8-positive, alpha-beta T cell activation	9/445	27/18862	6.72e-09	1.05e-07	7.62e-08	CRTAM/PTPN22/RUNX3/LILRB4/WDFY4/EOMES/LILRB1/TNFSF8/NCKAP1L	9
GO:0032703	BP	GO:0032703	negative regulation of interleukin-2 production	9/445	28/18862	9.69e-09	1.48e-07	1.07e-07	LILRB4/LAG3/TBX21/VSIG4/CR1/PTPRC/GATA3/LAPTM5/HAVCR2	9
GO:0050901	BP	GO:0050901	leukocyte tethering or rolling	9/445	30/18862	1.93e-08	2.83e-07	2.06e-07	SPN/SELL/TNF/SELP/ITGA4/SELPLG/CXCL12/CCL21/PTAFR	9
GO:0046640	BP	GO:0046640	regulation of alpha-beta T cell proliferation	9/445	34/18862	6.49e-08	8.91e-07	6.47e-07	ZAP70/PTPN22/CCR2/IL18/PTPRC/EBI3/SYK/IL12B/CD3E	9
GO:0002701	BP	GO:0002701	negative regulation of production of molecular mediator of immune response	9/445	39/18862	2.36e-07	3.07e-06	2.23e-06	LILRB4/FCRL3/TBX21/TNF/CR1/LILRB1/CD96/JAK3/CD22	9
GO:0030890	BP	GO:0030890	positive regulation of B cell proliferation	9/445	40/18862	2.98e-07	3.77e-06	2.74e-06	CARD11/CD38/FCRL3/TNFRSF13C/PTPRC/GPR183/TNFSF13B/SASH3/NCKAP1L	9
GO:0032689	BP	GO:0032689	negative regulation of interferon-gamma production	9/445	41/18862	3.74e-07	4.66e-06	3.38e-06	LILRB4/CR1/GATA3/LILRB1/CD96/HLA-DRB1/LAPTM5/PDCD1LG2/HAVCR2	9
GO:0043300	BP	GO:0043300	regulation of leukocyte degranulation	9/445	43/18862	5.78e-07	6.83e-06	4.96e-06	PRAM1/RAC2/CCR2/UNC13D/ADGRE2/ITGB2/SYK/PTAFR/CD84	9
GO:2000404	BP	GO:2000404	regulation of T cell migration	9/445	43/18862	5.78e-07	6.83e-06	4.96e-06	SPN/ECM1/CCR2/ITGA4/RIPK3/CXCL12/CCL21/CCL5/CD200R1	9
GO:0010863	BP	GO:0010863	positive regulation of phospholipase C activity	9/445	44/18862	7.12e-07	8.3e-06	6.02e-06	PLCB2/GPR55/S1PR4/P2RY12/ITK/CD86/P2RY6/PTAFR/LPAR1	9
GO:0150076	BP	GO:0150076	neuroinflammatory response	9/445	44/18862	7.12e-07	8.3e-06	6.02e-06	CST7/STAP1/TNF/IL18/PTPRC/IFNG/IL1B/CD200R1/MMP9	9
GO:0002686	BP	GO:0002686	negative regulation of leukocyte migration	9/445	46/18862	1.06e-06	1.17e-05	8.47e-06	EMILIN1/STAP1/SLAMF8/CCL2/GCSAM/CXCL12/CCL21/CD200R1/SLIT2	9
GO:0043303	BP	GO:0043303	mast cell degranulation	9/445	46/18862	1.06e-06	1.17e-05	8.47e-06	RAC2/BTK/UNC13D/ADGRE2/PIK3CD/CLNK/PIK3CG/SYK/CD84	9
GO:1900274	BP	GO:1900274	regulation of phospholipase C activity	9/445	46/18862	1.06e-06	1.17e-05	8.47e-06	PLCB2/GPR55/S1PR4/P2RY12/ITK/CD86/P2RY6/PTAFR/LPAR1	9
GO:0002279	BP	GO:0002279	mast cell activation involved in immune response	9/445	47/18862	1.28e-06	1.38e-05	1e-05	RAC2/BTK/UNC13D/ADGRE2/PIK3CD/CLNK/PIK3CG/SYK/CD84	9
GO:0002448	BP	GO:0002448	mast cell mediated immunity	9/445	47/18862	1.28e-06	1.38e-05	1e-05	RAC2/BTK/UNC13D/ADGRE2/PIK3CD/CLNK/PIK3CG/SYK/CD84	9
GO:0070231	BP	GO:0070231	T cell apoptotic process	9/445	49/18862	1.86e-06	1.94e-05	1.41e-05	CD27/FASLG/IL2RA/RIPK3/IL7R/CCL5/PDCD1/PRKCQ/JAK3	9
GO:0002820	BP	GO:0002820	negative regulation of adaptive immune response	9/445	52/18862	3.12e-06	3.17e-05	2.3e-05	LILRB4/SAMSN1/TBX21/CR1/PTPRC/LILRB1/IL7R/JAK3/HAVCR2	9
GO:0070228	BP	GO:0070228	regulation of lymphocyte apoptotic process	9/445	54/18862	4.33e-06	4.18e-05	3.04e-05	BTK/CD27/RIPK3/CD3G/IL7R/CCL5/PDCD1/PRKCQ/JAK3	9
GO:0043551	BP	GO:0043551	regulation of phosphatidylinositol 3-kinase activity	9/445	57/18862	6.88e-06	6.37e-05	4.62e-05	PIK3R5/CCL19/P2RY12/CCR7/SLA2/FLT3/CD19/CCL21/FPR2	9
GO:0032722	BP	GO:0032722	positive regulation of chemokine production	9/445	60/18862	1.06e-05	9.33e-05	6.77e-05	MCOLN2/TNF/TLR7/SYK/CLEC7A/IFNG/IL1B/CSF1R/HAVCR2	9
GO:0034113	BP	GO:0034113	heterotypic cell-cell adhesion	9/445	60/18862	1.06e-05	9.33e-05	6.77e-05	LILRB2/TNF/LCK/CD2/ITGB2/PTPRC/ITGA4/IL1B/CD200R1	9
GO:0045453	BP	GO:0045453	bone resorption	9/445	62/18862	1.4e-05	0.000118972	8.63e-05	RAC2/GPR55/CD38/UBASH3B/LRRK1/SYK/TMEM119/CSF1R/PTH1R	9
GO:0070527	BP	GO:0070527	platelet aggregation	9/445	62/18862	1.4e-05	0.000118972	8.63e-05	TSPAN32/PLEK/FERMT3/P2RY12/PDPN/UBASH3B/PIK3CG/SYK/PRKCQ	9
GO:0002637	BP	GO:0002637	regulation of immunoglobulin production	9/445	67/18862	2.66e-05	0.000212496	0.000154209	MZB1/FCRL3/TBX21/TNF/CR1/PTPRC/SASH3/CD22/CD40LG	9
GO:0050848	BP	GO:0050848	regulation of calcium-mediated signaling	9/445	67/18862	2.66e-05	0.000212496	0.000154209	ZAP70/PLEK/TRAT1/TNF/CCL4/SLA2/SYK/CD22/CD3E	9
GO:0043550	BP	GO:0043550	regulation of lipid kinase activity	9/445	69/18862	3.38e-05	0.000261766	0.000189965	PIK3R5/CCL19/P2RY12/CCR7/SLA2/FLT3/CD19/CCL21/FPR2	9
GO:0050688	BP	GO:0050688	regulation of defense response to virus	9/445	69/18862	3.38e-05	0.000261766	0.000189965	TSPAN32/IL12RB1/FGL2/PTPN22/IL2RA/LILRB1/APOBEC3G/AIM2/IL12B	9
GO:0032418	BP	GO:0032418	lysosome localization	9/445	74/18862	5.94e-05	0.000435906	0.000316338	RAC2/BTK/UNC13D/ADGRE2/PIK3CD/CLNK/PIK3CG/SYK/CD84	9
GO:0002312	BP	GO:0002312	B cell activation involved in immune response	9/445	79/18862	9.97e-05	0.000706409	0.000512643	POU2AF1/CD180/TBX21/CR1/GAPT/PTPRC/GPR183/CD19/CD40LG	9
GO:0061097	BP	GO:0061097	regulation of protein tyrosine kinase activity	9/445	94/18862	0.000377565	0.00238942	0.00173401	LILRB4/ADRA2A/STAP1/NCF1/LILRA5/PTPRC/CCL5/FCGR1A/CSF1R	9
GO:2000379	BP	GO:2000379	positive regulation of reactive oxygen species metabolic process	9/445	101/18862	0.000641483	0.00388342	0.00281821	GSTP1/TNF/ITGB2/RIPK3/SYK/CLEC7A/IFNG/FPR2/IL1B	9
GO:0032963	BP	GO:0032963	collagen metabolic process	9/445	109/18862	0.0011105	0.00638995	0.00463721	MMP2/MMP7/COL1A1/EMILIN1/ADAMTS2/MFAP4/COL5A1/COL1A2/MMP9	9
GO:1904892	BP	GO:1904892	regulation of receptor signaling pathway via STAT	9/445	110/18862	0.0011848	0.00678306	0.00492249	IL24/TNF/PTPRC/IFNG/IL7R/IL10RA/CCL5/JAK3/IL12B	9
GO:0071556	CC	GO:0071556	integral component of lumenal side of endoplasmic reticulum membrane	9/459	29/19520	1.34e-08	3.18e-07	2.52e-07	HLA-DRB5/HLA-DRA/HLA-DQB1/HLA-DPA1/HLA-DQA1/HLA-DPB1/HLA-DQA2/HLA-DRB1/HLA-DQB2	9
GO:0098553	CC	GO:0098553	lumenal side of endoplasmic reticulum membrane	9/459	29/19520	1.34e-08	3.18e-07	2.52e-07	HLA-DRB5/HLA-DRA/HLA-DQB1/HLA-DPA1/HLA-DQA1/HLA-DPB1/HLA-DQA2/HLA-DRB1/HLA-DQB2	9
GO:0098576	CC	GO:0098576	lumenal side of membrane	9/459	36/19520	1.09e-07	2.16e-06	1.71e-06	HLA-DRB5/HLA-DRA/HLA-DQB1/HLA-DPA1/HLA-DQA1/HLA-DPB1/HLA-DQA2/HLA-DRB1/HLA-DQB2	9
GO:0012507	CC	GO:0012507	ER to Golgi transport vesicle membrane	9/459	62/19520	1.37e-05	0.000140568	0.000111241	HLA-DRB5/HLA-DRA/HLA-DQB1/HLA-DPA1/HLA-DQA1/HLA-DPB1/HLA-DQA2/HLA-DRB1/HLA-DQB2	9
GO:0030134	CC	GO:0030134	COPII-coated ER to Golgi transport vesicle	9/459	94/19520	0.000369167	0.00250313	0.00198089	HLA-DRB5/HLA-DRA/HLA-DQB1/HLA-DPA1/HLA-DQA1/HLA-DPB1/HLA-DQA2/HLA-DRB1/HLA-DQB2	9
GO:0032395	MF	GO:0032395	MHC class II receptor activity	9/443	10/18337	2.53e-14	4.23e-12	3.42e-12	HLA-DRA/HLA-DQB1/HLA-DPA1/HLA-DOA/HLA-DQA1/HLA-DQA2/HLA-DRB1/HLA-DQB2/HLA-DOB	9
GO:0019957	MF	GO:0019957	C-C chemokine binding	9/443	24/18337	2.45e-09	1.36e-07	1.1e-07	XCR1/CCR2/CCR7/CCR4/CCR8/ACKR1/CXCR3/CCR5/CXCR6	9
GO:0023023	MF	GO:0023023	MHC protein complex binding	9/443	26/18337	5.61e-09	2.34e-07	1.89e-07	LILRB2/HLA-DRA/HLA-DOA/HLA-DMB/CD8A/MS4A1/LILRB1/HLA-DRB1/HLA-DOB	9
GO:0008009	MF	GO:0008009	chemokine activity	9/443	49/18337	2.25e-06	4.34e-05	3.51e-05	CXCL14/CCL22/CCL19/CCL4/CCL2/CXCL12/CXCL9/CCL21/CCL5	9
GO:0050855	BP	GO:0050855	regulation of B cell receptor signaling pathway	8/445	28/18862	1.85e-07	2.46e-06	1.79e-06	PTPN22/PRKCB/FCRL3/STAP1/NFAM1/GCSAM/CD19/CD22	8
GO:0001916	BP	GO:0001916	positive regulation of T cell mediated cytotoxicity	8/445	29/18862	2.5e-07	3.21e-06	2.33e-06	IL12RB1/HLA-DRA/PTPRC/CD1B/CD1E/HLA-DRB1/IL12B/CD1C	8
GO:0050858	BP	GO:0050858	negative regulation of antigen receptor-mediated signaling pathway	8/445	30/18862	3.34e-07	4.19e-06	3.04e-06	SH2D1A/PTPN22/LILRB4/FCRL3/UBASH3A/SLA2/LAPTM5/CD22	8
GO:0007202	BP	GO:0007202	activation of phospholipase C activity	8/445	32/18862	5.77e-07	6.83e-06	4.96e-06	PLCB2/GPR55/S1PR4/P2RY12/ITK/CD86/P2RY6/LPAR1	8
GO:0002724	BP	GO:0002724	regulation of T cell cytokine production	8/445	33/18862	7.45e-07	8.61e-06	6.25e-06	NLRP3/LILRB4/TBX21/CCR2/IL18/GATA3/SASH3/IL1B	8
GO:0050869	BP	GO:0050869	negative regulation of B cell activation	8/445	33/18862	7.45e-07	8.61e-06	6.25e-06	BANK1/SAMSN1/MNDA/BTK/CR1/CTLA4/TNFRSF13B/LAPTM5	8
GO:0002369	BP	GO:0002369	T cell cytokine production	8/445	36/18862	1.53e-06	1.63e-05	1.18e-05	NLRP3/LILRB4/TBX21/CCR2/IL18/GATA3/SASH3/IL1B	8
GO:1904994	BP	GO:1904994	regulation of leukocyte adhesion to vascular endothelial cell	8/445	37/18862	1.91e-06	1.98e-05	1.44e-05	ALOX5/TNF/SELP/ITGB2/ITGA4/CXCL12/CCL21/PTAFR	8
GO:2000403	BP	GO:2000403	positive regulation of lymphocyte migration	8/445	37/18862	1.91e-06	1.98e-05	1.44e-05	CXCL14/SPN/CCR2/CCL4/ITGA4/CXCL12/CCL21/CCL5	8
GO:0150077	BP	GO:0150077	regulation of neuroinflammatory response	8/445	40/18862	3.57e-06	3.54e-05	2.57e-05	CST7/STAP1/TNF/IL18/PTPRC/IL1B/CD200R1/MMP9	8
GO:0033003	BP	GO:0033003	regulation of mast cell activation	8/445	41/18862	4.35e-06	4.19e-05	3.04e-05	RAC2/UNC13D/CD226/ADGRE2/CNR2/SYK/CD300LF/CD84	8
GO:1902622	BP	GO:1902622	regulation of neutrophil migration	8/445	42/18862	5.26e-06	4.96e-05	3.6e-05	RAC2/CCL19/RHOH/SLAMF8/CCR7/NCKAP1L/CCL21/SLIT2	8
GO:0046006	BP	GO:0046006	regulation of activated T cell proliferation	8/445	43/18862	6.33e-06	5.9e-05	4.28e-05	IL12RB1/CRTAM/LILRB4/IL18/IL2RA/RIPK3/PDCD1LG2/IL12B	8
GO:0002707	BP	GO:0002707	negative regulation of lymphocyte mediated immunity	8/445	45/18862	9.03e-06	8.05e-05	5.85e-05	LILRB4/TBX21/CR1/PTPRC/LILRB1/IL7R/CD96/HAVCR2	8
GO:0050798	BP	GO:0050798	activated T cell proliferation	8/445	46/18862	1.07e-05	9.38e-05	6.81e-05	IL12RB1/CRTAM/LILRB4/IL18/IL2RA/RIPK3/PDCD1LG2/IL12B	8
GO:0002823	BP	GO:0002823	negative regulation of adaptive immune response based on somatic recombination of immune receptors built from immunoglobulin superfamily domains	8/445	47/18862	1.26e-05	0.000108584	7.88e-05	LILRB4/TBX21/CR1/PTPRC/LILRB1/IL7R/JAK3/HAVCR2	8
GO:0002673	BP	GO:0002673	regulation of acute inflammatory response	8/445	48/18862	1.49e-05	0.000125174	9.08e-05	NLRP3/GSTP1/BTK/TNF/CCR7/PIK3CG/PLA2G2D/IL1B	8
GO:0033628	BP	GO:0033628	regulation of cell adhesion mediated by integrin	8/445	48/18862	1.49e-05	0.000125174	9.08e-05	FERMT3/P2RY12/PIK3CG/SYK/NCKAP1L/CCL21/CCL5/CD3E	8
GO:0071622	BP	GO:0071622	regulation of granulocyte chemotaxis	8/445	49/18862	1.74e-05	0.000145491	0.000105583	RAC2/CCL19/CCR7/NCKAP1L/CCL21/CCL5/SLIT2/CSF1R	8
GO:0002712	BP	GO:0002712	regulation of B cell mediated immunity	8/445	54/18862	3.62e-05	0.000278129	0.000201839	BTK/TBX21/TNF/CD226/CR1/PTPRC/FCER2/LTA	8
GO:0002889	BP	GO:0002889	regulation of immunoglobulin mediated immune response	8/445	54/18862	3.62e-05	0.000278129	0.000201839	BTK/TBX21/TNF/CD226/CR1/PTPRC/FCER2/LTA	8
GO:0045620	BP	GO:0045620	negative regulation of lymphocyte differentiation	8/445	55/18862	4.15e-05	0.000318137	0.000230873	FGL2/RUNX3/LILRB4/LAG3/TBX21/CR1/CTLA4/JAK3	8
GO:0032757	BP	GO:0032757	positive regulation of interleukin-8 production	8/445	57/18862	5.41e-05	0.000401124	0.000291097	FCN1/TNF/TLR8/CD2/TLR7/SYK/CLEC7A/IL1B	8
GO:0032715	BP	GO:0032715	negative regulation of interleukin-6 production	8/445	66/18862	0.000156196	0.00105554	0.000766005	BANK1/PTPN22/LILRB4/SLAMF1/TNF/NCKAP1L/CD200R1/HAVCR2	8
GO:1900015	BP	GO:1900015	regulation of cytokine production involved in inflammatory response	8/445	68/18862	0.000192944	0.00128396	0.000931772	ALOX5/LILRB4/CD6/TNF/PLD4/CLEC7A/GPSM3/GBP5	8
GO:0002534	BP	GO:0002534	cytokine production involved in inflammatory response	8/445	69/18862	0.000213817	0.00141208	0.00102475	ALOX5/LILRB4/CD6/TNF/PLD4/CLEC7A/GPSM3/GBP5	8
GO:0043506	BP	GO:0043506	regulation of JUN kinase activity	8/445	83/18862	0.000757378	0.00452222	0.00328179	PTPN22/CCL19/GSTP1/MAP4K1/TNF/FGD2/SYK/CD40LG	8
GO:0034103	BP	GO:0034103	regulation of tissue remodeling	8/445	86/18862	0.000958333	0.00560689	0.00406894	GPNMB/CD38/IL18/UBASH3B/SYK/IL12B/TMEM119/CSF1R	8
GO:0101003	CC	GO:0101003	ficolin-1-rich granule membrane	8/459	61/19520	8.69e-05	0.000778886	0.000616385	LILRB2/SIGLEC14/CLEC4C/ITGB2/CR1/FPR1/NCKAP1L/FPR2	8
GO:0033691	MF	GO:0033691	sialic acid binding	8/443	22/18337	2.59e-08	9.98e-07	8.07e-07	SIGLEC8/SIGLEC9/FCN1/SIGLEC14/SELP/SIGLEC10/CD22/SIGLEC7	8
GO:0016493	MF	GO:0016493	C-C chemokine receptor activity	8/443	23/18337	3.89e-08	1.39e-06	1.12e-06	XCR1/CCR2/CCR7/CCR4/CCR8/CXCR3/CCR5/CXCR6	8
GO:0001637	MF	GO:0001637	G protein-coupled chemoattractant receptor activity	8/443	26/18337	1.16e-07	3.42e-06	2.77e-06	XCR1/CCR2/CCR7/CCR4/CCR8/CXCR3/CCR5/CXCR6	8
GO:0004950	MF	GO:0004950	chemokine receptor activity	8/443	26/18337	1.16e-07	3.42e-06	2.77e-06	XCR1/CCR2/CCR7/CCR4/CCR8/CXCR3/CCR5/CXCR6	8
GO:0030020	MF	GO:0030020	extracellular matrix structural constituent conferring tensile strength	8/443	41/18337	5.17e-06	8.93e-05	7.22e-05	COL1A1/COL6A2/COL3A1/COL14A1/COL16A1/COL5A1/COL8A2/COL1A2	8
GO:0004715	MF	GO:0004715	non-membrane spanning protein tyrosine kinase activity	8/443	46/18337	1.27e-05	0.000187157	0.000151392	ZAP70/BTK/HCK/LCK/SLA/ITK/SYK/JAK3	8
GO:0005518	MF	GO:0005518	collagen binding	8/443	68/18337	0.00022637	0.00231452	0.00187223	PODN/COL6A2/ANTXR1/LUM/COL14A1/AEBP1/DCN/MMP9	8
GO:0001771	BP	GO:0001771	immunological synapse formation	7/445	13/18862	5.89e-09	9.34e-08	6.78e-08	DOCK2/CCL19/CD6/PRF1/CCR7/CCL21/HAVCR2	7
GO:0050862	BP	GO:0050862	positive regulation of T cell receptor signaling pathway	7/445	14/18862	1.15e-08	1.74e-07	1.26e-07	CARD11/TRAT1/LCK/CD226/CCR7/TESPA1/KCNN4	7
GO:0032645	BP	GO:0032645	regulation of granulocyte macrophage colony-stimulating factor production	7/445	15/18862	2.12e-08	3.11e-07	2.26e-07	IL18/CD80/RASGRP1/SYK/CD84/IL1B/IL12B	7
GO:0032604	BP	GO:0032604	granulocyte macrophage colony-stimulating factor production	7/445	16/18862	3.69e-08	5.19e-07	3.77e-07	IL18/CD80/RASGRP1/SYK/CD84/IL1B/IL12B	7
GO:0032695	BP	GO:0032695	negative regulation of interleukin-12 production	7/445	18/18862	9.86e-08	1.34e-06	9.71e-07	SLAMF1/TIGIT/TLR8/LILRA5/CCR7/LILRB1/JAK3	7
GO:0002577	BP	GO:0002577	regulation of antigen processing and presentation	7/445	20/18862	2.31e-07	3.01e-06	2.19e-06	FGL2/LILRB2/CCL19/HLA-DOA/CCR7/CCL21/HLA-DOB	7
GO:0002922	BP	GO:0002922	positive regulation of humoral immune response	7/445	22/18862	4.87e-07	5.88e-06	4.27e-06	TNF/CCR7/CR1/PTPRC/FCER2/IL1B/LTA	7
GO:0045624	BP	GO:0045624	positive regulation of T-helper cell differentiation	7/445	22/18862	4.87e-07	5.88e-06	4.27e-06	IL12RB1/NLRP3/CCL19/IL18/CD86/CD80/IL12B	7
GO:0033622	BP	GO:0033622	integrin activation	7/445	25/18862	1.29e-06	1.38e-05	1e-05	PLEK/MZB1/FERMT3/SELP/P2RY12/CXCL12/COL16A1	7
GO:0010818	BP	GO:0010818	T cell chemotaxis	7/445	27/18862	2.29e-06	2.36e-05	1.71e-05	CCR2/PIK3CD/GPR183/PIK3CG/CXCR3/CCL21/CCL5	7
GO:0002507	BP	GO:0002507	tolerance induction	7/445	28/18862	2.99e-06	3.04e-05	2.21e-05	LILRB2/LILRB4/CCR4/IL2RA/ICOS/HAVCR2/CD3E	7
GO:0001773	BP	GO:0001773	myeloid dendritic cell activation	7/445	29/18862	3.86e-06	3.77e-05	2.74e-05	TSPAN32/DOCK2/SLAMF1/CD2/SPI1/CAMK4/HAVCR2	7
GO:0002828	BP	GO:0002828	regulation of type 2 immune response	7/445	30/18862	4.94e-06	4.67e-05	3.39e-05	NLRP3/ECM1/TBX21/CCR2/IL18/CD86/GATA3	7
GO:0002347	BP	GO:0002347	response to tumor cell	7/445	31/18862	6.25e-06	5.84e-05	4.24e-05	CRTAM/CD226/PRF1/HLA-DRB1/LAPTM5/IL12B/HAVCR2	7
GO:0002861	BP	GO:0002861	regulation of inflammatory response to antigenic stimulus	7/445	32/18862	7.84e-06	7.11e-05	5.16e-05	BTK/TNF/CCR7/PLA2G2D/HLA-DRB1/IL12B/LTA	7
GO:0035590	BP	GO:0035590	purinergic nucleotide receptor signaling pathway	7/445	32/18862	7.84e-06	7.11e-05	5.16e-05	GPR171/P2RY12/P2RY13/P2RY6/P2RY10/P2RX1/PTAFR	7
GO:0071353	BP	GO:0071353	cellular response to interleukin-4	7/445	32/18862	7.84e-06	7.11e-05	5.16e-05	IL24/RUFY4/GATA3/CORO1A/CD300LF/JAK3/IL2RG	7
GO:0035025	BP	GO:0035025	positive regulation of Rho protein signal transduction	7/445	33/18862	9.75e-06	8.62e-05	6.26e-05	GPR55/GPR174/GPR18/COL3A1/GPR65/P2RY10/LPAR1	7
GO:0043552	BP	GO:0043552	positive regulation of phosphatidylinositol 3-kinase activity	7/445	33/18862	9.75e-06	8.62e-05	6.26e-05	CCL19/P2RY12/CCR7/FLT3/CD19/CCL21/FPR2	7
GO:0002691	BP	GO:0002691	regulation of cellular extravasation	7/445	34/18862	1.2e-05	0.000103555	7.51e-05	CCR2/SELP/ITGA4/RIPK3/CXCL12/CCL21/PTAFR	7
GO:0070232	BP	GO:0070232	regulation of T cell apoptotic process	7/445	34/18862	1.2e-05	0.000103555	7.51e-05	CD27/RIPK3/IL7R/CCL5/PDCD1/PRKCQ/JAK3	7
GO:0042554	BP	GO:0042554	superoxide anion generation	7/445	35/18862	1.47e-05	0.000124679	9.05e-05	GSTP1/NCF1/ITGB2/SYK/CLEC7A/CYBB/FPR2	7
GO:0070670	BP	GO:0070670	response to interleukin-4	7/445	35/18862	1.47e-05	0.000124679	9.05e-05	IL24/RUFY4/GATA3/CORO1A/CD300LF/JAK3/IL2RG	7
GO:0042092	BP	GO:0042092	type 2 immune response	7/445	36/18862	1.79e-05	0.00014771	0.000107194	NLRP3/ECM1/TBX21/CCR2/IL18/CD86/GATA3	7
GO:0043029	BP	GO:0043029	T cell homeostasis	7/445	36/18862	1.79e-05	0.00014771	0.000107194	GPR174/SIT1/IL2RA/RIPK3/CORO1A/NCKAP1L/JAK3	7
GO:0090218	BP	GO:0090218	positive regulation of lipid kinase activity	7/445	37/18862	2.17e-05	0.000177665	0.000128932	CCL19/P2RY12/CCR7/FLT3/CD19/CCL21/FPR2	7
GO:0002714	BP	GO:0002714	positive regulation of B cell mediated immunity	7/445	38/18862	2.6e-05	0.000208971	0.000151651	BTK/TBX21/TNF/CD226/PTPRC/FCER2/LTA	7
GO:0002891	BP	GO:0002891	positive regulation of immunoglobulin mediated immune response	7/445	38/18862	2.6e-05	0.000208971	0.000151651	BTK/TBX21/TNF/CD226/PTPRC/FCER2/LTA	7
GO:0032733	BP	GO:0032733	positive regulation of interleukin-10 production	7/445	38/18862	2.6e-05	0.000208971	0.000151651	TIGIT/LILRA5/SYK/CLEC7A/SASH3/IL12B/CD40LG	7
GO:0032660	BP	GO:0032660	regulation of interleukin-17 production	7/445	39/18862	3.11e-05	0.000244478	0.000177418	IL18/SLAMF6/IFNG/NCKAP1L/PRKCQ/IL12B/LY9	7
GO:1905521	BP	GO:1905521	regulation of macrophage migration	7/445	39/18862	3.11e-05	0.000244478	0.000177418	EMILIN1/STAP1/SLAMF8/P2RY12/CCL5/CD200R1/CSF1R	7
GO:0032620	BP	GO:0032620	interleukin-17 production	7/445	43/18862	6e-05	0.000439481	0.000318932	IL18/SLAMF6/IFNG/NCKAP1L/PRKCQ/IL12B/LY9	7
GO:0030225	BP	GO:0030225	macrophage differentiation	7/445	47/18862	0.000107956	0.000752883	0.00054637	C1QC/SPI1/IFNG/HLA-DRB1/CSF1R/HCLS1/MMP9	7
GO:0045581	BP	GO:0045581	negative regulation of T cell differentiation	7/445	47/18862	0.000107956	0.000752883	0.00054637	FGL2/RUNX3/LILRB4/LAG3/TBX21/CTLA4/JAK3	7
GO:0097028	BP	GO:0097028	dendritic cell differentiation	7/445	47/18862	0.000107956	0.000752883	0.00054637	LILRB2/CCL19/CCR7/LILRB1/SPI1/FLT3/CAMK4	7
GO:0001706	BP	GO:0001706	endoderm formation	7/445	53/18862	0.000234303	0.00154445	0.00112081	MMP2/DUSP2/ITGB2/EOMES/ITGA4/COL5A1/MMP9	7
GO:0002381	BP	GO:0002381	immunoglobulin production involved in immunoglobulin-mediated immune response	7/445	54/18862	0.000263806	0.00172264	0.00125013	HLA-DQB1/BTK/TBX21/GAPT/PTPRC/HLA-DRB1/CD40LG	7
GO:0031529	BP	GO:0031529	ruffle organization	7/445	55/18862	0.000296224	0.00193072	0.00140113	PLEK/STAP1/P2RY12/CCR7/CCL21/CARMIL2/CSF1R	7
GO:0002763	BP	GO:0002763	positive regulation of myeloid leukocyte differentiation	7/445	58/18862	0.000413081	0.00260473	0.00189026	TNF/IFNG/EVI2B/HLA-DRB1/IL12B/GPR68/HCLS1	7
GO:0061098	BP	GO:0061098	positive regulation of protein tyrosine kinase activity	7/445	60/18862	0.000509584	0.00315616	0.00229044	ADRA2A/STAP1/NCF1/LILRA5/CCL5/FCGR1A/CSF1R	7
GO:0033619	BP	GO:0033619	membrane protein proteolysis	7/445	61/18862	0.000564137	0.00345113	0.0025045	MMP7/ADRA2A/TNF/NGFR/IFNG/PRKCQ/IL1B	7
GO:0050922	BP	GO:0050922	negative regulation of chemotaxis	7/445	64/18862	0.000756117	0.00452222	0.00328179	SEMA4D/GSTP1/STAP1/SLAMF8/CCL2/SEMA4A/SLIT2	7
GO:0050918	BP	GO:0050918	positive chemotaxis	7/445	67/18862	0.000996408	0.00580046	0.00420941	GPNMB/CCR4/CXCL12/CORO1A/IL16/CCL5/FPR2	7
GO:0006801	BP	GO:0006801	superoxide metabolic process	7/445	70/18862	0.00129303	0.0073433	0.00532906	GSTP1/NCF1/ITGB2/SYK/CLEC7A/CYBB/FPR2	7
GO:0001614	MF	GO:0001614	purinergic nucleotide receptor activity	7/443	21/18337	3.97e-07	9.48e-06	7.67e-06	GPR171/P2RY12/P2RY13/P2RY6/P2RY10/P2RX1/PTAFR	7
GO:0016502	MF	GO:0016502	nucleotide receptor activity	7/443	21/18337	3.97e-07	9.48e-06	7.67e-06	GPR171/P2RY12/P2RY13/P2RY6/P2RY10/P2RX1/PTAFR	7
GO:0038187	MF	GO:0038187	pattern recognition receptor activity	7/443	23/18337	8.03e-07	1.75e-05	1.42e-05	CLEC4E/FCN1/TLR8/TLR7/CLEC7A/PTAFR/MARCO	7
GO:0005164	MF	GO:0005164	tumor necrosis factor receptor binding	7/443	31/18337	7.29e-06	0.000117825	9.53e-05	TNF/LTB/FASLG/TNFSF13B/TNFSF8/LTA/CD40LG	7
GO:0042605	MF	GO:0042605	peptide antigen binding	7/443	32/18337	9.14e-06	0.000143084	0.000115742	HLA-DRB5/HLA-DRA/HLA-DQB1/HLA-DPA1/HLA-DQA1/HLA-DPB1/HLA-DRB1	7
GO:0042169	MF	GO:0042169	SH2 domain binding	7/443	38/18337	3.02e-05	0.000378718	0.000306348	LAX1/SLAMF1/LCK/SIT1/LILRB1/SYK/SIGLEC10	7
GO:0001784	MF	GO:0001784	phosphotyrosine residue binding	7/443	44/18337	8.1e-05	0.00099021	0.000800989	ZAP70/SAMSN1/STAP1/HCK/LCK/SYK/VAV1	7
GO:0048020	MF	GO:0048020	CCR chemokine receptor binding	7/443	46/18337	0.000108579	0.00120884	0.000977843	CCL22/CCL19/CCR2/CCL4/CCL2/CCL21/CCL5	7
GO:0032813	MF	GO:0032813	tumor necrosis factor receptor superfamily binding	7/443	49/18337	0.000163732	0.00170895	0.00138239	TNF/LTB/FASLG/TNFSF13B/TNFSF8/LTA/CD40LG	7
GO:0045309	MF	GO:0045309	protein phosphorylated amino acid binding	7/443	56/18337	0.000382349	0.00375602	0.00303827	ZAP70/SAMSN1/STAP1/HCK/LCK/SYK/VAV1	7
GO:0035747	BP	GO:0035747	natural killer cell chemotaxis	6/445	11/18862	6.97e-08	9.53e-07	6.92e-07	CXCL14/CCL4/PIK3CD/CCL2/PIK3CG/CCL5	6
GO:0043383	BP	GO:0043383	negative T cell selection	6/445	12/18862	1.37e-07	1.83e-06	1.33e-06	ZAP70/DOCK2/CCR7/PTPRC/CD3E/THEMIS	6
GO:0032725	BP	GO:0032725	positive regulation of granulocyte macrophage colony-stimulating factor production	6/445	13/18862	2.49e-07	3.21e-06	2.33e-06	IL18/CD80/RASGRP1/SYK/IL1B/IL12B	6
GO:0035589	BP	GO:0035589	G protein-coupled purinergic nucleotide receptor signaling pathway	6/445	14/18862	4.26e-07	5.24e-06	3.8e-06	GPR171/P2RY12/P2RY13/P2RY6/P2RY10/PTAFR	6
GO:0045059	BP	GO:0045059	positive thymic T cell selection	6/445	14/18862	4.26e-07	5.24e-06	3.8e-06	ZAP70/DOCK2/CD3D/PTPRC/CD3G/CD3E	6
GO:0002468	BP	GO:0002468	dendritic cell antigen processing and presentation	6/445	15/18862	6.97e-07	8.18e-06	5.94e-06	FGL2/CCL19/HLA-DRA/CCR7/CCL21/HLA-DRB1	6
GO:0045591	BP	GO:0045591	positive regulation of regulatory T cell differentiation	6/445	16/18862	1.09e-06	1.2e-05	8.69e-06	LILRB2/LILRB4/HLA-DRA/CR1/IFNG/HLA-DRB1	6
GO:0002295	BP	GO:0002295	T-helper cell lineage commitment	6/445	17/18862	1.65e-06	1.75e-05	1.27e-05	IL12RB1/SPN/TBX21/SLAMF6/IL12B/LY9	6
GO:2001185	BP	GO:2001185	regulation of CD8-positive, alpha-beta T cell activation	6/445	19/18862	3.49e-06	3.5e-05	2.54e-05	CRTAM/PTPN22/RUNX3/LILRB4/LILRB1/NCKAP1L	6
GO:0043373	BP	GO:0043373	CD4-positive, alpha-beta T cell lineage commitment	6/445	20/18862	4.88e-06	4.67e-05	3.39e-05	IL12RB1/SPN/TBX21/SLAMF6/IL12B/LY9	6
GO:0002363	BP	GO:0002363	alpha-beta T cell lineage commitment	6/445	21/18862	6.7e-06	6.21e-05	4.51e-05	IL12RB1/SPN/TBX21/SLAMF6/IL12B/LY9	6
GO:0033630	BP	GO:0033630	positive regulation of cell adhesion mediated by integrin	6/445	21/18862	6.7e-06	6.21e-05	4.51e-05	P2RY12/SYK/NCKAP1L/CCL21/CCL5/CD3E	6
GO:0043369	BP	GO:0043369	CD4-positive or CD8-positive, alpha-beta T cell lineage commitment	6/445	22/18862	9.02e-06	8.05e-05	5.85e-05	IL12RB1/SPN/TBX21/SLAMF6/IL12B/LY9	6
GO:0050860	BP	GO:0050860	negative regulation of T cell receptor signaling pathway	6/445	22/18862	9.02e-06	8.05e-05	5.85e-05	SH2D1A/PTPN22/LILRB4/UBASH3A/SLA2/LAPTM5	6
GO:1904996	BP	GO:1904996	positive regulation of leukocyte adhesion to vascular endothelial cell	6/445	22/18862	9.02e-06	8.05e-05	5.85e-05	ALOX5/TNF/SELP/ITGB2/ITGA4/PTAFR	6
GO:0002418	BP	GO:0002418	immune response to tumor cell	6/445	24/18862	1.56e-05	0.00013142	9.54e-05	CRTAM/CD226/PRF1/HLA-DRB1/IL12B/HAVCR2	6
GO:0002719	BP	GO:0002719	negative regulation of cytokine production involved in immune response	6/445	26/18862	2.57e-05	0.000207961	0.000150918	LILRB4/TBX21/TNF/LILRB1/CD96/JAK3	6
GO:0034162	BP	GO:0034162	toll-like receptor 9 signaling pathway	6/445	26/18862	2.57e-05	0.000207961	0.000150918	LILRA4/PTPN22/FCRL3/TLR8/TLR7/HAVCR2	6
GO:1901623	BP	GO:1901623	regulation of lymphocyte chemotaxis	6/445	26/18862	2.57e-05	0.000207961	0.000150918	CXCL14/CCR2/CCL4/CCL2/CCL21/CCL5	6
GO:0002360	BP	GO:0002360	T cell lineage commitment	6/445	27/18862	3.24e-05	0.000252627	0.000183332	IL12RB1/SPN/TBX21/SLAMF6/IL12B/LY9	6
GO:0090025	BP	GO:0090025	regulation of monocyte chemotaxis	6/445	27/18862	3.24e-05	0.000252627	0.000183332	CCR2/SLAMF8/CXCL12/CCL5/FPR2/SLIT2	6
GO:0050850	BP	GO:0050850	positive regulation of calcium-mediated signaling	6/445	30/18862	6.12e-05	0.000446452	0.000323992	ZAP70/TRAT1/TNF/CCL4/SYK/CD3E	6
GO:2000406	BP	GO:2000406	positive regulation of T cell migration	6/445	30/18862	6.12e-05	0.000446452	0.000323992	SPN/CCR2/ITGA4/CXCL12/CCL21/CCL5	6
GO:0002230	BP	GO:0002230	positive regulation of defense response to virus by host	6/445	31/18862	7.44e-05	0.000540398	0.000392168	IL12RB1/PTPN22/LILRB1/APOBEC3G/AIM2/IL12B	6
GO:0090022	BP	GO:0090022	regulation of neutrophil chemotaxis	6/445	32/18862	8.97e-05	0.000638659	0.000463477	RAC2/CCL19/CCR7/NCKAP1L/CCL21/SLIT2	6
GO:0032814	BP	GO:0032814	regulation of natural killer cell activation	6/445	33/18862	0.000107523	0.000752883	0.00054637	PTPN22/IL18/CLNK/IL12B/HAVCR2/ZNF683	6
GO:0051482	BP	GO:0051482	positive regulation of cytosolic calcium ion concentration involved in phospholipase C-activating G protein-coupled signaling pathway	6/445	33/18862	0.000107523	0.000752883	0.00054637	GPR55/GPR174/GPR18/GPR65/P2RY10/LPAR1	6
GO:0072538	BP	GO:0072538	T-helper 17 type immune response	6/445	33/18862	0.000107523	0.000752883	0.00054637	IL12RB1/TBX21/SLAMF6/PRKCQ/IL12B/LY9	6
GO:0010543	BP	GO:0010543	regulation of platelet activation	6/445	34/18862	0.000127986	0.000885492	0.000642604	PLEK/SELP/PDPN/UBASH3B/SYK/PRKCQ	6
GO:0050691	BP	GO:0050691	regulation of defense response to virus by host	6/445	41/18862	0.000372247	0.00237299	0.00172209	IL12RB1/PTPN22/LILRB1/APOBEC3G/AIM2/IL12B	6
GO:0006509	BP	GO:0006509	membrane protein ectodomain proteolysis	6/445	42/18862	0.000425746	0.0026701	0.0019377	MMP7/ADRA2A/TNF/IFNG/PRKCQ/IL1B	6
GO:0035987	BP	GO:0035987	endodermal cell differentiation	6/445	44/18862	0.000550607	0.00337428	0.00244873	MMP2/ITGB2/EOMES/ITGA4/COL5A1/MMP9	6
GO:0002762	BP	GO:0002762	negative regulation of myeloid leukocyte differentiation	6/445	48/18862	0.000884203	0.00524356	0.00380527	C1QC/GPR55/LILRB4/UBASH3B/LILRB1/GPR68	6
GO:0043277	BP	GO:0043277	apoptotic cell clearance	6/445	51/18862	0.00122283	0.00696732	0.00505621	RAC2/FCN1/RHOH/CCL2/CD300LF/MARCO	6
GO:0045071	BP	GO:0045071	negative regulation of viral genome replication	6/445	54/18862	0.00165268	0.00911851	0.00661733	APOBEC3D/AICDA/TNF/APOBEC3C/CCL5/APOBEC3G	6
GO:0005583	CC	GO:0005583	fibrillar collagen trimer	6/459	12/19520	1.34e-07	2.33e-06	1.84e-06	COL1A1/COL3A1/LUM/COL16A1/COL5A1/COL1A2	6
GO:0098643	CC	GO:0098643	banded collagen fibril	6/459	12/19520	1.34e-07	2.33e-06	1.84e-06	COL1A1/COL3A1/LUM/COL16A1/COL5A1/COL1A2	6
GO:0098644	CC	GO:0098644	complex of collagen trimers	6/459	21/19520	6.58e-06	7.62e-05	6.03e-05	COL1A1/COL3A1/LUM/COL16A1/COL5A1/COL1A2	6
GO:0098636	CC	GO:0098636	protein complex involved in cell adhesion	6/459	36/19520	0.000175096	0.00144679	0.00114494	TSPAN32/EMILIN1/ITGB2/ITGA4/CD80/CTLA4	6
GO:0042608	MF	GO:0042608	T cell receptor binding	6/443	11/18337	8.01e-08	2.68e-06	2.17e-06	DOCK2/HLA-DRA/LCK/CD3G/HLA-DRB1/CD3E	6
GO:0045028	MF	GO:0045028	G protein-coupled purinergic nucleotide receptor activity	6/443	14/18337	4.9e-07	1.12e-05	9.02e-06	GPR171/P2RY12/P2RY13/P2RY6/P2RY10/PTAFR	6
GO:0023026	MF	GO:0023026	MHC class II protein complex binding	6/443	17/18337	1.9e-06	3.8e-05	3.08e-05	HLA-DRA/HLA-DOA/HLA-DMB/MS4A1/HLA-DRB1/HLA-DOB	6
GO:0019865	MF	GO:0019865	immunoglobulin binding	6/443	24/18337	1.79e-05	0.000248752	0.000201218	FCGR1B/MS4A1/FCER2/CD22/FCGR1A/JCHAIN	6
GO:0042287	MF	GO:0042287	MHC protein binding	6/443	40/18337	0.000367625	0.0036836	0.0029797	LILRB2/LAG3/CD8A/LILRB1/CLEC7A/CD8B	6
GO:0051712	BP	GO:0051712	positive regulation of killing of cells of other organism	5/445	10/18862	1.63e-06	1.73e-05	1.26e-05	PRF1/SYK/CLEC7A/IFNG/FCER2	5
GO:0045060	BP	GO:0045060	negative thymic T cell selection	5/445	11/18862	2.94e-06	3e-05	2.18e-05	ZAP70/DOCK2/CCR7/PTPRC/CD3E	5
GO:0097048	BP	GO:0097048	dendritic cell apoptotic process	5/445	11/18862	2.94e-06	3e-05	2.18e-05	CCL19/CCR7/LILRB1/CXCL12/CCL21	5
GO:2000668	BP	GO:2000668	regulation of dendritic cell apoptotic process	5/445	11/18862	2.94e-06	3e-05	2.18e-05	CCL19/CCR7/LILRB1/CXCL12/CCL21	5
GO:0001768	BP	GO:0001768	establishment of T cell polarity	5/445	12/18862	4.94e-06	4.67e-05	3.39e-05	CRTAM/DOCK2/CCL19/CCR7/CCL21	5
GO:0034154	BP	GO:0034154	toll-like receptor 7 signaling pathway	5/445	12/18862	4.94e-06	4.67e-05	3.39e-05	LILRA4/PTPN22/TLR7/SCIMP/HAVCR2	5
GO:0038110	BP	GO:0038110	interleukin-2-mediated signaling pathway	5/445	12/18862	4.94e-06	4.67e-05	3.39e-05	IL2RA/SYK/JAK3/IL2RB/IL2RG	5
GO:0043380	BP	GO:0043380	regulation of memory T cell differentiation	5/445	12/18862	4.94e-06	4.67e-05	3.39e-05	IL12RB1/FGL2/HLA-DRA/HLA-DRB1/IL12B	5
GO:0001767	BP	GO:0001767	establishment of lymphocyte polarity	5/445	13/18862	7.87e-06	7.11e-05	5.16e-05	CRTAM/DOCK2/CCL19/CCR7/CCL21	5
GO:0002923	BP	GO:0002923	regulation of humoral immune response mediated by circulating immunoglobulin	5/445	13/18862	7.87e-06	7.11e-05	5.16e-05	TNF/CR1/PTPRC/FCER2/LTA	5
GO:0043379	BP	GO:0043379	memory T cell differentiation	5/445	13/18862	7.87e-06	7.11e-05	5.16e-05	IL12RB1/FGL2/HLA-DRA/HLA-DRB1/IL12B	5
GO:0071352	BP	GO:0071352	cellular response to interleukin-2	5/445	13/18862	7.87e-06	7.11e-05	5.16e-05	IL2RA/SYK/JAK3/IL2RB/IL2RG	5
GO:1903236	BP	GO:1903236	regulation of leukocyte tethering or rolling	5/445	13/18862	7.87e-06	7.11e-05	5.16e-05	SELP/ITGA4/CXCL12/CCL21/PTAFR	5
GO:0002517	BP	GO:0002517	T cell tolerance induction	5/445	14/18862	1.2e-05	0.000103555	7.51e-05	LILRB2/LILRB4/IL2RA/ICOS/CD3E	5
GO:0043374	BP	GO:0043374	CD8-positive, alpha-beta T cell differentiation	5/445	14/18862	1.2e-05	0.000103555	7.51e-05	RUNX3/LILRB4/EOMES/TNFSF8/NCKAP1L	5
GO:0070669	BP	GO:0070669	response to interleukin-2	5/445	14/18862	1.2e-05	0.000103555	7.51e-05	IL2RA/SYK/JAK3/IL2RB/IL2RG	5
GO:0072540	BP	GO:0072540	T-helper 17 cell lineage commitment	5/445	14/18862	1.2e-05	0.000103555	7.51e-05	IL12RB1/TBX21/SLAMF6/IL12B/LY9	5
GO:0090715	BP	GO:0090715	immunological memory formation process	5/445	14/18862	1.2e-05	0.000103555	7.51e-05	IL12RB1/FGL2/HLA-DRA/HLA-DRB1/IL12B	5
GO:0002827	BP	GO:0002827	positive regulation of T-helper 1 type immune response	5/445	15/18862	1.77e-05	0.000146899	0.000106605	IL12RB1/CCR2/IL18/IL1B/IL12B	5
GO:0051709	BP	GO:0051709	regulation of killing of cells of other organism	5/445	16/18862	2.52e-05	0.000205132	0.000148865	PRF1/SYK/CLEC7A/IFNG/FCER2	5
GO:0048535	BP	GO:0048535	lymph node development	5/445	17/18862	3.5e-05	0.000269854	0.000195834	LTB/PDPN/RIPK3/IL7R/LTA	5
GO:0090713	BP	GO:0090713	immunological memory process	5/445	17/18862	3.5e-05	0.000269854	0.000195834	IL12RB1/FGL2/HLA-DRA/HLA-DRB1/IL12B	5
GO:0002643	BP	GO:0002643	regulation of tolerance induction	5/445	18/18862	4.75e-05	0.000353898	0.000256825	LILRB2/LILRB4/IL2RA/HAVCR2/CD3E	5
GO:0002834	BP	GO:0002834	regulation of response to tumor cell	5/445	18/18862	4.75e-05	0.000353898	0.000256825	CRTAM/CD226/HLA-DRB1/IL12B/HAVCR2	5
GO:0002837	BP	GO:0002837	regulation of immune response to tumor cell	5/445	18/18862	4.75e-05	0.000353898	0.000256825	CRTAM/CD226/HLA-DRB1/IL12B/HAVCR2	5
GO:0032740	BP	GO:0032740	positive regulation of interleukin-17 production	5/445	18/18862	4.75e-05	0.000353898	0.000256825	IL18/SLAMF6/PRKCQ/IL12B/LY9	5
GO:0032930	BP	GO:0032930	positive regulation of superoxide anion generation	5/445	18/18862	4.75e-05	0.000353898	0.000256825	GSTP1/ITGB2/SYK/CLEC7A/FPR2	5
GO:0035743	BP	GO:0035743	CD4-positive, alpha-beta T cell cytokine production	5/445	18/18862	4.75e-05	0.000353898	0.000256825	NLRP3/TBX21/IL18/GATA3/IL1B	5
GO:0045063	BP	GO:0045063	T-helper 1 cell differentiation	5/445	18/18862	4.75e-05	0.000353898	0.000256825	SPN/CCL19/CD80/JAK3/SEMA4A	5
GO:0071605	BP	GO:0071605	monocyte chemotactic protein-1 production	5/445	18/18862	4.75e-05	0.000353898	0.000256825	MCOLN2/GSTP1/SYK/CLEC7A/IL1B	5
GO:0071637	BP	GO:0071637	regulation of monocyte chemotactic protein-1 production	5/445	18/18862	4.75e-05	0.000353898	0.000256825	MCOLN2/GSTP1/SYK/CLEC7A/IL1B	5
GO:0046629	BP	GO:0046629	gamma-delta T cell activation	5/445	19/18862	6.32e-05	0.0004602	0.000333968	ITK/PTPRC/LILRB1/SYK/NCKAP1L	5
GO:0002726	BP	GO:0002726	positive regulation of T cell cytokine production	5/445	20/18862	8.27e-05	0.000593091	0.000430408	NLRP3/IL18/GATA3/SASH3/IL1B	5
GO:0032928	BP	GO:0032928	regulation of superoxide anion generation	5/445	20/18862	8.27e-05	0.000593091	0.000430408	GSTP1/ITGB2/SYK/CLEC7A/FPR2	5
GO:0070233	BP	GO:0070233	negative regulation of T cell apoptotic process	5/445	20/18862	8.27e-05	0.000593091	0.000430408	CD27/IL7R/CCL5/PRKCQ/JAK3	5
GO:0140131	BP	GO:0140131	positive regulation of lymphocyte chemotaxis	5/445	20/18862	8.27e-05	0.000593091	0.000430408	CXCL14/CCR2/CCL4/CCL21/CCL5	5
GO:0002710	BP	GO:0002710	negative regulation of T cell mediated immunity	5/445	22/18862	0.000135041	0.000915121	0.000664106	LILRB4/TBX21/PTPRC/LILRB1/IL7R	5
GO:0002438	BP	GO:0002438	acute inflammatory response to antigenic stimulus	5/445	23/18862	0.000169228	0.00113481	0.000823533	CD6/BTK/CCR7/GATA3/PLA2G2D	5
GO:0032693	BP	GO:0032693	negative regulation of interleukin-10 production	5/445	23/18862	0.000169228	0.00113481	0.000823533	LILRB4/LILRB1/JAK3/PDCD1LG2/IL12B	5
GO:0071676	BP	GO:0071676	negative regulation of mononuclear cell migration	5/445	23/18862	0.000169228	0.00113481	0.000823533	SLAMF8/CCL2/GCSAM/CD200R1/SLIT2	5
GO:0090023	BP	GO:0090023	positive regulation of neutrophil chemotaxis	5/445	24/18862	0.000209646	0.00138717	0.00100667	RAC2/CCL19/CCR7/NCKAP1L/CCL21	5
GO:1900017	BP	GO:1900017	positive regulation of cytokine production involved in inflammatory response	5/445	24/18862	0.000209646	0.00138717	0.00100667	CD6/TNF/CLEC7A/GPSM3/GBP5	5
GO:0019883	BP	GO:0019883	antigen processing and presentation of endogenous antigen	5/445	26/18862	0.000312089	0.00203032	0.00147341	HLA-DRA/CD1B/CD1E/HLA-DRB1/CD1C	5
GO:0002675	BP	GO:0002675	positive regulation of acute inflammatory response	5/445	27/18862	0.000375656	0.00238166	0.00172838	BTK/TNF/CCR7/PIK3CG/IL1B	5
GO:0034110	BP	GO:0034110	regulation of homotypic cell-cell adhesion	5/445	27/18862	0.000375656	0.00238166	0.00172838	PDPN/UBASH3B/SYK/CCL5/PRKCQ	5
GO:0071624	BP	GO:0071624	positive regulation of granulocyte chemotaxis	5/445	27/18862	0.000375656	0.00238166	0.00172838	RAC2/CCL19/CCR7/NCKAP1L/CCL21	5
GO:0080111	BP	GO:0080111	DNA demethylation	5/445	28/18862	0.000448535	0.00279293	0.00202684	APOBEC3D/AICDA/GATA3/APOBEC3C/APOBEC3G	5
GO:0043304	BP	GO:0043304	regulation of mast cell degranulation	5/445	29/18862	0.000531574	0.00326884	0.00237221	RAC2/UNC13D/ADGRE2/SYK/CD84	5
GO:0050690	BP	GO:0050690	regulation of defense response to virus by virus	5/445	29/18862	0.000531574	0.00326884	0.00237221	DOCK2/HCK/LCK/CD247/CD8B	5
GO:0072539	BP	GO:0072539	T-helper 17 cell differentiation	5/445	29/18862	0.000531574	0.00326884	0.00237221	IL12RB1/TBX21/SLAMF6/IL12B/LY9	5
GO:1902624	BP	GO:1902624	positive regulation of neutrophil migration	5/445	29/18862	0.000531574	0.00326884	0.00237221	RAC2/CCL19/CCR7/NCKAP1L/CCL21	5
GO:0033006	BP	GO:0033006	regulation of mast cell activation involved in immune response	5/445	30/18862	0.000625648	0.00379415	0.00275342	RAC2/UNC13D/ADGRE2/SYK/CD84	5
GO:0002335	BP	GO:0002335	mature B cell differentiation	5/445	31/18862	0.00073166	0.00438367	0.00318125	POU2AF1/SLAMF8/CR1/GPR183/CD19	5
GO:0019835	BP	GO:0019835	cytolysis	5/445	31/18862	0.00073166	0.00438367	0.00318125	PRF1/CR1/GZMH/GZMA/GZMB	5
GO:0070229	BP	GO:0070229	negative regulation of lymphocyte apoptotic process	5/445	31/18862	0.00073166	0.00438367	0.00318125	CD27/IL7R/CCL5/PRKCQ/JAK3	5
GO:0090322	BP	GO:0090322	regulation of superoxide metabolic process	5/445	32/18862	0.000850533	0.00505248	0.0036666	GSTP1/ITGB2/SYK/CLEC7A/FPR2	5
GO:0010922	BP	GO:0010922	positive regulation of phosphatase activity	5/445	33/18862	0.000983213	0.00573322	0.00416061	PLEK/FCRL3/PTPRC/RIPK3/IFNG	5
GO:0035510	BP	GO:0035510	DNA dealkylation	5/445	34/18862	0.00113067	0.00649528	0.00471364	APOBEC3D/AICDA/GATA3/APOBEC3C/APOBEC3G	5
GO:0019239	MF	GO:0019239	deaminase activity	5/443	32/18337	0.000945536	0.00877247	0.00709613	APOBEC3D/AICDA/AMPD1/APOBEC3C/APOBEC3G	5
GO:0002291	BP	GO:0002291	T cell activation via T cell receptor contact with antigen bound to MHC molecule on antigen presenting cell	4/445	10/18862	5.73e-05	0.000421824	0.000306119	FGL2/HLA-DMB/LILRB1/HAVCR2	4
GO:0070383	BP	GO:0070383	DNA cytosine deamination	4/445	10/18862	5.73e-05	0.000421824	0.000306119	APOBEC3D/AICDA/APOBEC3C/APOBEC3G	4
GO:1905522	BP	GO:1905522	negative regulation of macrophage migration	4/445	10/18862	5.73e-05	0.000421824	0.000306119	EMILIN1/STAP1/SLAMF8/CD200R1	4
GO:0002604	BP	GO:0002604	regulation of dendritic cell antigen processing and presentation	4/445	11/18862	8.84e-05	0.000630568	0.000457605	FGL2/CCL19/CCR7/CCL21	4
GO:0046643	BP	GO:0046643	regulation of gamma-delta T cell activation	4/445	11/18862	8.84e-05	0.000630568	0.000457605	PTPRC/LILRB1/SYK/NCKAP1L	4
GO:1902563	BP	GO:1902563	regulation of neutrophil activation	4/445	11/18862	8.84e-05	0.000630568	0.000457605	PRAM1/ITGB2/SYK/PTAFR	4
GO:0002664	BP	GO:0002664	regulation of T cell tolerance induction	4/445	12/18862	0.000130173	0.000888287	0.000644632	LILRB2/LILRB4/IL2RA/CD3E	4
GO:0002863	BP	GO:0002863	positive regulation of inflammatory response to antigenic stimulus	4/445	12/18862	0.000130173	0.000888287	0.000644632	BTK/TNF/CCR7/LTA	4
GO:0006216	BP	GO:0006216	cytidine catabolic process	4/445	12/18862	0.000130173	0.000888287	0.000644632	APOBEC3D/AICDA/APOBEC3C/APOBEC3G	4
GO:0009972	BP	GO:0009972	cytidine deamination	4/445	12/18862	0.000130173	0.000888287	0.000644632	APOBEC3D/AICDA/APOBEC3C/APOBEC3G	4
GO:0016554	BP	GO:0016554	cytidine to uridine editing	4/445	12/18862	0.000130173	0.000888287	0.000644632	APOBEC3D/AICDA/APOBEC3C/APOBEC3G	4
GO:0046087	BP	GO:0046087	cytidine metabolic process	4/445	12/18862	0.000130173	0.000888287	0.000644632	APOBEC3D/AICDA/APOBEC3C/APOBEC3G	4
GO:0071639	BP	GO:0071639	positive regulation of monocyte chemotactic protein-1 production	4/445	12/18862	0.000130173	0.000888287	0.000644632	MCOLN2/SYK/CLEC7A/IL1B	4
GO:0002430	BP	GO:0002430	complement receptor mediated signaling pathway	4/445	13/18862	0.000184532	0.00123033	0.000892855	FPR3/CR1/FPR1/FPR2	4
GO:0002679	BP	GO:0002679	respiratory burst involved in defense response	4/445	13/18862	0.000184532	0.00123033	0.000892855	HCK/SLAMF8/PIK3CD/PIK3CG	4
GO:0070486	BP	GO:0070486	leukocyte aggregation	4/445	13/18862	0.000184532	0.00123033	0.000892855	ZAP70/SEMA4D/RAC2/IL1B	4
GO:0045006	BP	GO:0045006	DNA deamination	4/445	14/18862	0.000253545	0.00165874	0.00120376	APOBEC3D/AICDA/APOBEC3C/APOBEC3G	4
GO:0046131	BP	GO:0046131	pyrimidine ribonucleoside metabolic process	4/445	14/18862	0.000253545	0.00165874	0.00120376	APOBEC3D/AICDA/APOBEC3C/APOBEC3G	4
GO:0046133	BP	GO:0046133	pyrimidine ribonucleoside catabolic process	4/445	14/18862	0.000253545	0.00165874	0.00120376	APOBEC3D/AICDA/APOBEC3C/APOBEC3G	4
GO:0002836	BP	GO:0002836	positive regulation of response to tumor cell	4/445	15/18862	0.000339324	0.00217174	0.00157604	CRTAM/CD226/HLA-DRB1/IL12B	4
GO:0002839	BP	GO:0002839	positive regulation of immune response to tumor cell	4/445	15/18862	0.000339324	0.00217174	0.00157604	CRTAM/CD226/HLA-DRB1/IL12B	4
GO:0010919	BP	GO:0010919	regulation of inositol phosphate biosynthetic process	4/445	15/18862	0.000339324	0.00217174	0.00157604	PLEK/P2RY6/PTAFR/PTH1R	4
GO:0038065	BP	GO:0038065	collagen-activated signaling pathway	4/445	15/18862	0.000339324	0.00217174	0.00157604	COL1A1/UBASH3B/OSCAR/SYK	4
GO:0045064	BP	GO:0045064	T-helper 2 cell differentiation	4/445	15/18862	0.000339324	0.00217174	0.00157604	NLRP3/IL18/CD86/GATA3	4
GO:0045579	BP	GO:0045579	positive regulation of B cell differentiation	4/445	15/18862	0.000339324	0.00217174	0.00157604	BTK/CD27/SYK/NCKAP1L	4
GO:0051044	BP	GO:0051044	positive regulation of membrane protein ectodomain proteolysis	4/445	15/18862	0.000339324	0.00217174	0.00157604	ADRA2A/TNF/IFNG/IL1B	4
GO:0002830	BP	GO:0002830	positive regulation of type 2 immune response	4/445	16/18862	0.00044404	0.00276989	0.00201011	NLRP3/IL18/CD86/GATA3	4
GO:0045869	BP	GO:0045869	negative regulation of single stranded viral RNA replication via double stranded DNA intermediate	4/445	16/18862	0.00044404	0.00276989	0.00201011	APOBEC3D/AICDA/APOBEC3C/APOBEC3G	4
GO:0060263	BP	GO:0060263	regulation of respiratory burst	4/445	16/18862	0.00044404	0.00276989	0.00201011	RAC2/SLAMF8/CLEC7A/JCHAIN	4
GO:0002888	BP	GO:0002888	positive regulation of myeloid leukocyte mediated immunity	4/445	17/18862	0.000569904	0.00346212	0.00251247	STAP1/BTK/ITGB2/PTAFR	4
GO:0030889	BP	GO:0030889	negative regulation of B cell proliferation	4/445	17/18862	0.000569904	0.00346212	0.00251247	MNDA/BTK/CTLA4/TNFRSF13B	4
GO:0033631	BP	GO:0033631	cell-cell adhesion mediated by integrin	4/445	17/18862	0.000569904	0.00346212	0.00251247	FERMT3/ITGA4/CCL5/CD3E	4
GO:0150078	BP	GO:0150078	positive regulation of neuroinflammatory response	4/445	17/18862	0.000569904	0.00346212	0.00251247	STAP1/TNF/IL18/IL1B	4
GO:0002523	BP	GO:0002523	leukocyte migration involved in inflammatory response	4/445	18/18862	0.000719163	0.00433113	0.00314311	ALOX5/NLRP3/SLAMF8/ITGB2	4
GO:0070269	BP	GO:0070269	pyroptosis	4/445	18/18862	0.000719163	0.00433113	0.00314311	ZBP1/GZMA/GZMB/AIM2	4
GO:0002544	BP	GO:0002544	chronic inflammatory response	4/445	19/18862	0.000894082	0.00524859	0.00380892	TNF/UNC13D/CCL5/LTA	4
GO:0002689	BP	GO:0002689	negative regulation of leukocyte chemotaxis	4/445	19/18862	0.000894082	0.00524859	0.00380892	STAP1/SLAMF8/CCL2/SLIT2	4
GO:0045091	BP	GO:0045091	regulation of single stranded viral RNA replication via double stranded DNA intermediate	4/445	19/18862	0.000894082	0.00524859	0.00380892	APOBEC3D/AICDA/APOBEC3C/APOBEC3G	4
GO:0048245	BP	GO:0048245	eosinophil chemotaxis	4/445	19/18862	0.000894082	0.00524859	0.00380892	CCL4/CCL2/CCL21/CCL5	4
GO:0090330	BP	GO:0090330	regulation of platelet aggregation	4/445	19/18862	0.000894082	0.00524859	0.00380892	PDPN/UBASH3B/SYK/PRKCQ	4
GO:1903975	BP	GO:1903975	regulation of glial cell migration	4/445	19/18862	0.000894082	0.00524859	0.00380892	STAP1/CCR2/P2RY12/GPR183	4
GO:0016553	BP	GO:0016553	base conversion or substitution editing	4/445	20/18862	0.00109694	0.00632235	0.00458815	APOBEC3D/AICDA/APOBEC3C/APOBEC3G	4
GO:0039692	BP	GO:0039692	single stranded viral RNA replication via double stranded DNA intermediate	4/445	20/18862	0.00109694	0.00632235	0.00458815	APOBEC3D/AICDA/APOBEC3C/APOBEC3G	4
GO:0051767	BP	GO:0051767	nitric-oxide synthase biosynthetic process	4/445	20/18862	0.00109694	0.00632235	0.00458815	GSTP1/CCL2/IFNG/FCER2	4
GO:0051769	BP	GO:0051769	regulation of nitric-oxide synthase biosynthetic process	4/445	20/18862	0.00109694	0.00632235	0.00458815	GSTP1/CCL2/IFNG/FCER2	4
GO:0090026	BP	GO:0090026	positive regulation of monocyte chemotaxis	4/445	20/18862	0.00109694	0.00632235	0.00458815	CCR2/CXCL12/CCL5/FPR2	4
GO:0019370	BP	GO:0019370	leukotriene biosynthetic process	4/445	21/18862	0.00133	0.00751657	0.0054548	ALOX5/ALOX5AP/SYK/GGT5	4
GO:0001911	BP	GO:0001911	negative regulation of leukocyte mediated cytotoxicity	4/445	22/18862	0.00159555	0.00881726	0.00639871	PTPRC/LILRB1/IL7R/HAVCR2	4
GO:2000316	BP	GO:2000316	regulation of T-helper 17 type immune response	4/445	22/18862	0.00159555	0.00881726	0.00639871	IL12RB1/TBX21/PRKCQ/IL12B	4
GO:0001931	CC	GO:0001931	uropod	4/459	13/19520	0.00018227	0.00144679	0.00114494	PSTPIP1/SPN/SELPLG/SCIMP	4
GO:0031254	CC	GO:0031254	cell trailing edge	4/459	13/19520	0.00018227	0.00144679	0.00114494	PSTPIP1/SPN/SELPLG/SCIMP	4
GO:0048407	MF	GO:0048407	platelet-derived growth factor binding	4/443	11/18337	9.69e-05	0.00112918	0.000913407	COL1A1/COL3A1/COL5A1/COL1A2	4
GO:0004126	MF	GO:0004126	cytidine deaminase activity	4/443	12/18337	0.000142604	0.0015201	0.00122962	APOBEC3D/AICDA/APOBEC3C/APOBEC3G	4
GO:0004875	MF	GO:0004875	complement receptor activity	4/443	12/18337	0.000142604	0.0015201	0.00122962	FPR3/CR1/FPR1/FPR2	4
GO:0001820	BP	GO:0001820	serotonin secretion	3/445	10/18862	0.00138328	0.00768073	0.00557393	LILRB1/SYK/P2RX1	3
GO:0002524	BP	GO:0002524	hypersensitivity	3/445	10/18862	0.00138328	0.00768073	0.00557393	BTK/CCR7/GATA3	3
GO:0002765	BP	GO:0002765	immune response-inhibiting signal transduction	3/445	10/18862	0.00138328	0.00768073	0.00557393	LILRB2/LILRB4/LILRB1	3
GO:0032817	BP	GO:0032817	regulation of natural killer cell proliferation	3/445	10/18862	0.00138328	0.00768073	0.00557393	PTPN22/IL18/IL12B	3
GO:0045625	BP	GO:0045625	regulation of T-helper 1 cell differentiation	3/445	10/18862	0.00138328	0.00768073	0.00557393	CCL19/CD80/JAK3	3
GO:0071104	BP	GO:0071104	response to interleukin-9	3/445	10/18862	0.00138328	0.00768073	0.00557393	IL9R/JAK3/IL2RG	3
GO:0071670	BP	GO:0071670	smooth muscle cell chemotaxis	3/445	10/18862	0.00138328	0.00768073	0.00557393	GSTP1/SLIT2/LPAR1	3
GO:2000318	BP	GO:2000318	positive regulation of T-helper 17 type immune response	3/445	10/18862	0.00138328	0.00768073	0.00557393	IL12RB1/PRKCQ/IL12B	3
GO:2000508	BP	GO:2000508	regulation of dendritic cell chemotaxis	3/445	10/18862	0.00138328	0.00768073	0.00557393	SLAMF8/CCR7/CCL21	3

## Sheet: Table S11
Table S11. Functional annotation and pathway analysis for common genes (KEGG pathways).
	ID	Description	GeneRatio	BgRatio	pvalue	p.adjust	qvalue	geneID	Count
hsa04060	hsa04060	Cytokine-cytokine receptor interaction	49/258	295/8112	1.53e-22	1.85e-20	1.41e-20	3594/9547/1441/6367/6363/11009/2829/7124/4804/729230/4050/939/608/50615/3606/6351/943/115650/6347/1236/1233/356/10148/1237/3559/3581/2833/3458/10673/6387/944/4283/3575/8784/6366/3603/3587/23495/6352/1234/3553/10663/3593/4049/1436/3560/959/1439/3561	49
hsa04640	hsa04640	Hematopoietic cell lineage	38/258	99/8112	5.22e-32	1.26e-29	9.68e-30	3127/1441/952/3122/3119/7124/3113/3111/3109/925/914/915/3117/1378/3676/951/910/931/3559/3581/2322/3115/3118/930/921/917/3575/913/3123/926/2208/933/2209/3553/3112/1436/916/911	38
hsa04514	hsa04514	Cell adhesion molecules	34/258	149/8112	2.51e-20	8.68e-19	6.64e-19	3127/6693/6402/57689/923/3122/3119/201633/3113/6403/3111/3109/10666/925/914/3689/942/3117/5788/3676/941/1493/6404/3115/3118/3385/3123/5133/926/933/29851/3112/80380/959	34
hsa04062	hsa04062	Chemokine signaling pathway	30/258	192/8112	2.58e-13	3.47e-12	2.65e-12	94235/9547/5330/1794/6367/5579/23533/5880/6363/2829/3055/729230/653361/6351/3702/5293/6347/1236/1233/1237/5294/2833/6387/4283/6366/6352/3718/1234/10663/7409	30
hsa04659	hsa04659	Th17 cell differentiation	29/258	108/8112	1.42e-19	4.29e-18	3.29e-18	7535/3594/3127/3122/3119/30009/3932/3113/3111/3109/50615/915/3117/10148/2625/3559/3458/3115/3118/919/917/3123/5588/3718/3553/3112/916/3560/3561	29
hsa04658	hsa04658	Th1 and Th2 cell differentiation	28/258	92/8112	1.45e-20	5.84e-19	4.47e-19	7535/3594/3127/864/3122/3119/30009/3932/3113/3111/3109/915/3117/2625/3559/3458/3115/3118/919/917/3123/5588/3718/3112/3593/916/3560/3561	28
hsa05166	hsa05166	Human T-cell leukemia virus 1 infection	27/258	222/8112	1.54e-09	1.49e-08	1.14e-08	4316/3127/3122/3119/7124/3932/1959/3113/3111/3109/3689/915/5293/115650/3117/3559/6688/3115/3118/917/3123/3718/3112/4049/916/3560/3561	27
hsa04061	hsa04061	Viral protein interaction with cytokine and cytokine receptor	25/258	100/8112	3.34e-16	6.73e-15	5.16e-15	9547/6367/6363/11009/2829/7124/729230/3606/6351/6347/1236/1233/1237/3559/2833/6387/4283/6366/3587/6352/1234/4049/1436/3560/3561	25
hsa05152	hsa05152	Tuberculosis	25/258	180/8112	3.86e-10	3.89e-09	2.98e-09	3127/26253/3122/3119/7124/3113/3111/3109/3606/3689/3117/1378/4046/6850/64581/3458/3115/11151/3118/3587/3123/2209/3553/3112/3593	25
hsa05323	hsa05323	Rheumatoid arthritis	24/258	93/8112	6.11e-16	1.14e-14	8.71e-15	3127/3122/3119/7124/3113/4050/3111/3109/3606/3689/942/6347/3117/941/1493/3458/10673/3115/6387/3118/6352/3123/3553/3112	24
hsa05164	hsa05164	Influenza A	23/258	171/8112	3.82e-09	3.43e-08	2.62e-08	3127/114548/5579/3122/3119/7124/3113/3111/3109/3606/5293/6347/3117/356/51284/3458/3115/3118/6352/3123/3553/3112/3593	23
hsa05169	hsa05169	Epstein-Barr virus infection	23/258	202/8112	9.34e-08	7.06e-07	5.41e-07	3127/864/3122/3119/695/7124/3113/3111/3109/915/5293/3117/6850/3115/3118/930/919/917/3123/3718/2208/3112/916	23
hsa04151	hsa04151	PI3K-Akt signaling pathway	23/258	354/8112	0.000862615	0.00426026	0.00326144	94235/1441/23533/1277/1292/4804/5293/3676/356/3559/5294/8115/2322/6850/930/7058/3575/3718/1902/1436/3560/1278/3561	23
hsa04672	hsa04672	Intestinal immune network for IgA production	22/258	49/8112	1.07e-20	5.25e-19	4.02e-19	3127/57379/3122/3119/3113/3111/3109/608/115650/942/3117/3676/941/10673/3115/6387/3118/23495/3123/29851/3112/959	22
hsa05140	hsa05140	Leishmaniasis	22/258	77/8112	9.94e-16	1.72e-14	1.32e-14	3127/5579/3122/3119/7124/3113/3111/3109/653361/3689/3117/1378/3676/3458/3115/3118/1536/3123/2209/3553/3112/3593	22
hsa05150	hsa05150	Staphylococcus aureus infection	22/258	96/8112	1.52e-13	2.3e-12	1.76e-12	714/3127/2359/3122/3119/3113/6403/3111/3109/3689/3117/2357/6404/3115/3118/713/5724/3123/2209/2358/3112/712	22
hsa04660	hsa04660	T cell receptor signaling pathway	22/258	104/8112	8.74e-13	1.11e-11	8.53e-12	7535/84433/7124/3932/925/3702/915/5293/5788/10125/1493/3458/919/917/3937/5133/926/5588/29851/916/959/7409	22
hsa04380	hsa04380	Osteoclast differentiation	22/258	128/8112	6.86e-11	7.55e-10	5.78e-10	23547/10288/11006/695/7124/3932/10326/55423/653361/5293/353514/126014/10859/6688/6850/3458/11024/814/3937/2209/3553/1436	22
hsa04940	hsa04940	Type I diabetes mellitus	21/258	43/8112	8.94e-21	5.25e-19	4.02e-19	3127/3122/3119/7124/3113/3111/3109/5551/942/3117/356/941/3458/3115/3118/3002/3123/3553/3112/3593/4049	21
hsa05321	hsa05321	Inflammatory bowel disease	21/258	65/8112	2.76e-16	6.08e-15	4.65e-15	3594/3127/3122/3119/30009/7124/3113/3111/3109/50615/3606/3117/2625/3458/3115/3118/3123/3553/3112/3593/3561	21
hsa05330	hsa05330	Allograft rejection	20/258	38/8112	1.09e-20	5.25e-19	4.02e-19	3127/3122/3119/7124/3113/3111/3109/5551/942/3117/356/941/3458/3115/3118/3002/3123/3112/3593/959	20
hsa05145	hsa05145	Toxoplasmosis	20/258	112/8112	2.56e-10	2.7e-09	2.06e-09	3127/240/23533/3122/3119/7124/3113/3111/3109/3117/5294/3458/3115/3118/3587/3123/1234/3112/3593/959	20
hsa05322	hsa05322	Systemic lupus erythematosus	20/258	136/8112	8.78e-09	7.59e-08	5.81e-08	714/3127/3122/3119/7124/3113/3111/3109/942/3117/941/3458/3115/3118/713/3123/2209/3112/712/959	20
hsa04613	hsa04613	Neutrophil extracellular trap formation	20/258	190/8112	2.32e-06	1.61e-05	1.23e-05	5330/2359/5579/27180/5880/9734/6403/51311/653361/3689/5293/1378/2357/51284/6850/64581/6404/1536/2209/2358	20
hsa05332	hsa05332	Graft-versus-host disease	19/258	42/8112	4.24e-18	1.14e-16	8.73e-17	3127/3122/3119/7124/3113/3111/3109/5551/942/3117/356/941/3458/3115/3118/3002/3123/3553/3112	19
hsa04650	hsa04650	Natural killer cell mediated cytotoxicity	19/258	131/8112	2.64e-08	2.13e-07	1.63e-07	7535/4068/5579/10870/5880/7124/3932/259197/5551/3689/5293/356/6850/3458/3002/919/962/3937/7409	19
hsa04145	hsa04145	Phagosome	19/258	152/8112	2.98e-07	2.12e-06	1.62e-06	3127/3122/3119/3113/3111/3109/653361/3689/3117/64581/3115/11151/3118/7058/1536/3123/2209/8685/3112	19
hsa05340	hsa05340	Primary immunodeficiency	18/258	38/8112	1.17e-17	2.83e-16	2.17e-16	7535/57379/695/3932/925/915/115650/5788/973/930/3575/23495/926/3718/29851/916/959/3561	18
hsa05320	hsa05320	Autoimmune thyroid disease	18/258	53/8112	1.47e-14	2.37e-13	1.81e-13	3127/3122/3119/3113/3111/3109/5551/942/3117/356/941/1493/3115/3118/3002/3123/3112/959	18
hsa05416	hsa05416	Viral myocarditis	18/258	60/8112	1.72e-13	2.45e-12	1.87e-12	3127/5880/3122/3119/3113/3111/3109/5551/3689/942/3117/941/6442/3115/3118/3123/3112/959	18
hsa04662	hsa04662	B cell receptor signaling pathway	18/258	82/8112	5.81e-11	6.69e-10	5.12e-10	23547/10288/5579/5880/84433/11006/27071/695/971/5293/353514/10859/973/6850/930/11024/933/7409	18
hsa04064	hsa04064	NF-kappa B signaling pathway	18/258	104/8112	3.52e-09	3.27e-08	2.51e-08	7535/5579/84433/6363/695/7124/3932/4050/6351/115650/6850/10673/6387/6366/5588/3553/4049/959	18
hsa05417	hsa05417	Lipid and atherosclerosis	17/258	215/8112	0.000479145	0.00241569	0.00184933	5330/114548/7124/6403/653361/3606/5293/5452/6347/356/1536/6352/3553/3593/959/7409/4318	17
hsa05142	hsa05142	Chagas disease	16/258	102/8112	1.13e-07	8.27e-07	6.33e-07	714/5330/7124/915/5293/6347/356/3458/919/713/917/6352/3553/3593/712/916	16
hsa05135	hsa05135	Yersinia infection	16/258	137/8112	6.48e-06	4.24e-05	3.25e-05	7535/114548/5880/7124/3932/925/3606/5293/6347/3676/2533/3937/926/3553/7456/7409	16
hsa04612	hsa04612	Antigen processing and presentation	15/258	78/8112	1.67e-08	1.39e-07	1.07e-07	3127/3122/3119/7124/3113/3111/3109/925/3117/3458/3115/3118/3123/926/3112	15
hsa04611	hsa04611	Platelet activation	15/258	124/8112	8.22e-06	5.23e-05	4.01e-05	5330/23533/1277/83706/695/64805/5293/5739/1281/10125/5294/6850/5023/3937/1278	15
hsa04630	hsa04630	JAK-STAT signaling pathway	15/258	162/8112	0.000190338	0.00109671	0.000839587	3594/1441/11009/50615/5293/3559/3581/3458/3575/3587/3718/3593/3560/1439/3561	15
hsa05146	hsa05146	Amoebiasis	14/258	102/8112	3.71e-06	2.49e-05	1.91e-05	5330/5579/1277/7124/3689/5293/1281/910/3458/913/3553/3593/1278/911	14
hsa05310	hsa05310	Asthma	13/258	31/8112	3.12e-12	3.78e-11	2.89e-11	3127/3122/3119/7124/3113/3111/3109/3117/3115/3118/3123/3112/959	13
hsa04670	hsa04670	Leukocyte transendothelial migration	13/258	114/8112	6.22e-05	0.000376157	0.000287967	4313/5579/5880/399/653361/3702/3689/5293/3676/6387/1536/7409/4318	13
hsa05162	hsa05162	Measles	13/258	139/8112	0.000460812	0.00237269	0.00181642	6504/915/5293/356/3559/51284/917/3718/3553/3593/916/3560/3561	13
hsa05144	hsa05144	Malaria	12/258	50/8112	3.44e-08	2.68e-07	2.05e-07	7124/6403/3606/3689/6347/1378/2532/3458/7058/3553/959/3820	12
hsa05235	hsa05235	PD-L1 expression and PD-1 checkpoint pathway in cancer	11/258	89/8112	0.000110389	0.000651567	0.000498807	7535/3932/915/5293/10125/3458/919/917/5133/5588/916	11
hsa04933	hsa04933	AGE-RAGE signaling pathway in diabetic complications	11/258	100/8112	0.000314479	0.00172963	0.00132412	4313/5330/5579/1277/7124/5293/6347/1281/1536/3553/1278	11
hsa04620	hsa04620	Toll-like receptor signaling pathway	11/258	104/8112	0.000442773	0.00232937	0.00178325	7124/51311/6351/5293/942/941/51284/4283/6352/3553/3593	11
hsa04625	hsa04625	C-type lectin receptor signaling pathway	11/258	104/8112	0.000442773	0.00232937	0.00178325	114548/6367/26253/7124/1959/5293/4046/6850/64581/3553/3593	11
hsa04974	hsa04974	Protein digestion and absorption	10/258	103/8112	0.00155656	0.00753373	0.00576745	1277/1292/1281/7373/1307/9056/1289/1296/3783/1278	10
hsa04664	hsa04664	Fc epsilon RI signaling pathway	9/258	68/8112	0.00027632	0.0015551	0.00119051	240/5880/695/7124/5293/241/6850/3937/7409	9
hsa05143	hsa05143	African trypanosomiasis	8/258	37/8112	1.63e-05	0.000101011	7.73e-05	5330/5579/7124/3606/356/3458/3553/3593	8

## Sheet: Table S12
Table S12. Gene Set Enrichment Analysis (GSEA) between NAPSB subgroups.
	ID	Description	setSize	enrichmentScore	NES	pvalue	p.adjust	qvalues	rank	leading_edge	core_enrichment
hsa04060	hsa04060	Cytokine-cytokine receptor interaction	289	0.674445	1.89855	1e-10	3.62222e-09	2.2924e-09	2773	tags=49%, list=15%, signal=42%	2658/9547/608/6363/2829/23495/27302/3575/50615/643/939/4283/6374/1236/6367/1237/3458/6366/6352/1234/2833/3606/10663/653/269/1233/658/4050/4049/3593/1441/6372/115650/7124/356/3561/943/6347/3559/3558/6356/3560/970/8784/1439/959/3594/2919/10673/282618/11009/3586/6387/729230/3565/6351/944/4804/3581/3627/10148/3589/6373/3603/1235/3553/1436/3587/651/7852/3568/338376/2921/3579/9560/3577/8807/1232/59067/…
hsa04061	hsa04061	Viral protein interaction with cytokine and cytokine receptor	98	0.765829	2.06606	1e-10	3.62222e-09	2.2924e-09	2393	tags=65%, list=13%, signal=57%	9547/6363/2829/643/4283/6374/1236/6367/1237/6366/6352/1234/2833/3606/1233/4049/6372/7124/3561/6347/3559/3558/6356/3560/2919/11009/3586/6387/729230/6351/3627/6373/1235/1436/3587/7852/2921/3579/9560/3577/8807/1232/5197/53832/146433/6346/10344/6362/5196/6354/5473/1230/6369/6361/6348/3576/10803/3569/6355/1435/6357/10563/6846/1524
hsa04062	hsa04062	Chemokine signaling pathway	190	0.677538	1.89141	1e-10	3.62222e-09	2.2924e-09	2523	tags=42%, list=14%, signal=36%	9547/6363/2829/643/4283/6374/1236/6367/1237/6366/6352/1234/2833/10663/3702/5579/1233/94235/5880/6372/653361/3718/6347/1794/5293/6356/2919/6387/7409/729230/3055/6351/3627/5330/6373/1235/23533/5294/7852/2921/3579/9560/3577/2793/2268/113/7454/1232/5197/54331/6346/59345/10344/111/6362/5196/6354/5473/1230/10451/6772/6369/6361/2784/6348/3576/10803/6355/57580/146850/109/10000/108/6357/10563/6846/1524/37…
hsa04380	hsa04380	Osteoclast differentiation	125	0.688556	1.87768	1e-10	3.62222e-09	2.2924e-09	2527	tags=42%, list=14%, signal=36%	3458/55423/23547/3932/2209/653361/7124/10859/5293/11006/695/814/10326/6850/353514/5602/3937/6688/126014/3553/1436/11024/10288/11027/7305/2214/4689/1513/7040/4286/2354/7042/4982/6772/54209/3552/4688/5535/2212/8061/4772/10000/10990/9021/2213/79168/1435/2353/11025/8792/54/5603
hsa04514	hsa04514	Cell adhesion molecules	144	0.672423	1.85396	1e-10	3.62222e-09	2.2924e-09	2923	tags=51%, list=16%, signal=43%	9071/79679/201633/925/57863/29851/914/3696/923/3111/3117/941/1001/926/1493/6693/5788/3119/933/9074/10666/3385/3123/3115/3113/57689/6404/3118/959/3122/3127/22854/3109/6402/80380/6403/5133/3689/942/3676/3112/1462/84628/6614/4684/257194/3680/3108/22871/152404/9672/3684/8516/54413/51208/920/1364/9378/5010/64101/9369/23114/3897/7412/64115/940/29126/3685/83700/4099/58494/3695/1002
hsa04640	hsa04640	Hematopoietic cell lineage	94	0.763793	2.04889	1e-10	3.62222e-09	2.2924e-09	2284	tags=62%, list=13%, signal=54%	931/1380/930/913/910/3575/909/925/911/916/917/914/921/2322/3111/3117/1378/926/2209/3675/3119/933/1441/915/1379/7124/951/3559/3123/3115/3113/3118/3122/3127/3109/3565/952/3581/2208/3589/3676/3112/3553/1436/3568/945/2811/3108/3552/3815/1438/3684/1791/3569/920/1435/1440/1437
hsa05140	hsa05140	Leishmaniasis	73	0.76057	2.0061	1e-10	3.62222e-09	2.2924e-09	2666	tags=58%, list=15%, signal=49%	3458/3111/3117/5579/1378/2209/3119/3593/653361/1379/7124/1536/3123/3115/3113/3118/3122/3586/3127/3109/3565/3689/5743/3676/3112/3553/2214/4689/7040/3108/7042/6772/3552/7043/3684/4688/2212/2353/3717/5603/7097/3592
hsa05152	hsa05152	Tuberculosis	174	0.64989	1.80668	1e-10	3.62222e-09	2.2924e-09	2850	tags=36%, list=16%, signal=30%	10332/3458/3606/3111/3117/1378/2209/3119/11151/3593/1379/26253/7124/3123/3115/3113/64581/3118/3122/3586/3127/3109/3689/6850/4046/5602/3112/3553/3587/9902/972/8877/4261/820/2214/2207/7040/3687/22925/3108/596/7042/64170/6772/3552/7043/50617/3684/5535/3569/30835/2212/10000/2213/1520/3717/5603/7097/1263/3592/3456/7096
hsa05323	hsa05323	Rheumatoid arthritis	89	0.737895	1.97459	1e-10	3.62222e-09	2.2924e-09	2529	tags=56%, list=14%, signal=49%	6374/3458/6352/3606/3111/3117/941/1493/3119/4050/6372/7124/6347/3123/3115/3113/3118/2919/3122/10673/6387/3127/3109/3689/942/3589/3112/3553/2921/1513/7040/3108/7042/3552/7043/50617/6348/7010/3576/3569/4312/1435/1437/2353/3600/8792/940/54/414062/7097
hsa04660	hsa04660	T cell receptor signaling pathway	103	0.703112	1.90144	1.24868e-10	4.07069e-09	2.57622e-09	2622	tags=38%, list=14%, signal=33%	57144/925/3458/29851/916/917/3702/3932/926/84433/1493/10125/5788/915/5588/7124/3558/5293/959/7535/919/3586/7409/3565/5133/5602/3937/10451/5535/920/4772/10000/1437/2353/56924/940/27040/5603/8440
hsa04662	hsa04662	B cell receptor signaling pathway	79	0.726049	1.92963	7.67146e-10	2.13025e-08	1.34817e-08	2389	tags=41%, list=13%, signal=35%	973/1380/930/23547/27071/5579/84433/933/5880/971/10859/5293/11006/695/7409/6850/353514/11024/10288/974/11027/10451/3635/5535/8519/4772/10000/10990/2213/79168/2353/11025
hsa05330	hsa05330	Allograft rejection	35	0.836177	2.05871	7.8414e-10	2.13025e-08	1.34817e-08	842	tags=66%, list=5%, signal=63%	3458/3111/3117/941/3119/3593/7124/356/3002/3123/3115/3558/3113/3118/959/3122/3586/3127/3109/3565/942/5551/3112
hsa04658	hsa04658	Th1 and Th2 cell differentiation	90	0.706312	1.89122	1.13027e-09	2.83438e-08	1.79379e-08	2890	tags=52%, list=16%, signal=44%	3458/916/917/3111/3117/3932/3119/3593/915/5588/3718/864/3561/3559/3123/3115/3558/3113/3560/3118/3594/7535/919/3122/3127/3109/3565/30009/5602/3112/2625/3108/6772/182/5535/84441/920/4772/6775/2353/4854/3717/27040/5603/3592/3714/6776
hsa05340	hsa05340	Primary immunodeficiency	36	0.82658	2.04644	1.4946e-09	3.48027e-08	2.20256e-08	1091	tags=58%, list=6%, signal=55%	973/23495/930/57379/3575/925/29851/916/3932/926/3543/5788/915/115650/3718/3561/695/959/7535/326/4261
hsa04659	hsa04659	Th17 cell differentiation	106	0.682513	1.85013	1.93225e-09	4.19942e-08	2.65769e-08	2527	tags=44%, list=14%, signal=38%	50615/3662/3458/916/917/3111/3117/3932/3119/915/5588/3718/3561/3559/3123/3115/3558/3113/3560/3118/3594/7535/919/3122/3127/3109/3565/30009/10148/5602/3112/3553/2625/59067/7040/3108/6772/5535/9466/3569/920/4772/2353/3717/149233/27040/5603
hsa05320	hsa05320	Autoimmune thyroid disease	48	0.772839	1.95778	4.40063e-09	8.96628e-08	5.67449e-08	842	tags=44%, list=5%, signal=42%	3111/3117/941/1493/3119/356/3002/3123/3115/3558/3113/3118/959/3122/3586/3127/3109/3565/942/5551/3112
hsa05145	hsa05145	Toxoplasmosis	110	0.668178	1.81915	8.28789e-09	1.58932e-07	1.00584e-07	2666	tags=39%, list=15%, signal=34%	3918/3458/1234/3111/3117/3119/3593/7124/240/3123/3115/3113/79444/284217/3118/959/3122/3586/3127/3109/5602/3112/23533/3587/5294/3908/4261/7040/3108/596/7042/6772/7043/330/10319/146850/3912/10000/3306/3717/5603/7097/3592
hsa04612	hsa04612	Antigen processing and presentation	68	0.722436	1.90093	9.86583e-09	1.78681e-07	1.13082e-07	2528	tags=47%, list=14%, signal=41%	925/3458/3111/3117/926/3119/7124/3822/8302/3123/3115/3113/3118/3122/3127/3109/3112/3805/972/4261/3824/3821/3812/3823/3108/6890/920/3811/1520/3306/3804/10437
hsa05332	hsa05332	Graft-versus-host disease	38	0.801124	1.99081	1.37527e-08	2.35968e-07	1.49337e-07	2505	tags=76%, list=14%, signal=66%	3458/3111/3117/941/3119/7124/356/3002/3123/3115/3558/3113/3118/3122/3127/3109/942/5551/3112/3553/3824/3821/3812/3108/3552/3569/3811/940/3804
hsa04672	hsa04672	Intestinal immune network for IgA production	45	0.780947	1.97194	1.45487e-08	2.37144e-07	1.50082e-07	2599	tags=73%, list=14%, signal=63%	608/23495/57379/29851/3111/3117/941/3119/115650/3123/3115/3558/3113/3118/959/3122/10673/3586/6387/3127/3109/3565/942/3676/3112/7852/7040/3108/10803/3569/3600/940/3601
hsa05322	hsa05322	Systemic lupus erythematosus	51	0.757856	1.93658	3.00989e-08	4.67249e-07	2.95708e-07	1431	tags=47%, list=8%, signal=43%	3458/3111/3117/941/2209/3119/7124/3123/730/3115/3113/713/3118/959/3122/3586/3127/3109/714/942/712/3112/2214/3108
hsa04146	hsa04146	Peroxisome	82	-0.558563	-2.20351	5.04918e-08	7.31847e-07	4.63165e-07	3528	tags=62%, list=19%, signal=50%	283927/5192/10005/11264/3155/8800/1891/10654/26061/5830/5264/23417/255027/9409/4598/1384/2180/5189/83594/373156/5193/3417/5190/5195/2053/5824/92960/30/847/26063/4843/10901/6647/54363/196743/7498/5827/51/8309/10455/189/55825/6342/3295/51268/1962/51703/570/23600/1610/23305
hsa04064	hsa04064	NF-kappa B signaling pathway	102	0.662147	1.79049	5.16334e-08	7.31847e-07	4.63165e-07	2532	tags=32%, list=14%, signal=28%	6363/6366/3932/5579/84433/4050/4049/5588/115650/7124/695/959/7535/2919/10673/6387/6351/6850/5743/3553/2921/9560/596/330/3576/5328/597/6357/7412/8792/7188/27040/79092
hsa00140	hsa00140	Steroid hormone biosynthesis	60	-0.640047	-2.38795	6.23174e-08	8.46478e-07	5.35711e-07	2191	tags=50%, list=12%, signal=44%	79154/7366/1583/54658/10720/574537/51478/6783/3293/54600/8630/1586/7365/6715/1646/54577/1571/7923/1584/1577/3283/6716/54657/1581/3290/1576/1544/54659/1543/1585
hsa04650	hsa04650	Natural killer cell mediated cytotoxicity	121	0.644622	1.76017	1.054e-07	1.37442e-06	8.69828e-07	4128	tags=47%, list=23%, signal=37%	3458/4068/962/3932/5579/5880/7124/356/3822/22914/3002/5293/100528032/7535/919/259197/7409/3689/6850/5551/3937/10870/3824/7305/2214/3821/3812/2207/3823/9436/51744/10451/9437/154064/5535/4772/3811/1437/3804/27040/117157/3456/79465/3384/3383/4773/3106/5777/3802/3105/3133/3460/3683/135250/2215/115653/2534
hsa05146	hsa05146	Amoebiasis	100	0.65697	1.77426	1.10871e-07	1.39015e-06	8.79783e-07	3488	tags=48%, list=19%, signal=39%	3918/913/910/909/3458/911/5579/1281/3593/7124/1277/1278/5293/284217/2919/3586/3689/5330/3553/3908/2921/2769/7040/7042/338382/7043/3684/3576/3569/1286/10319/3912/6318/1437/5275/5272/1284/7097/5332/3592/1282/3910/7414/3911/1285/1511/2920/7099
hsa05416	hsa05416	Viral myocarditis	57	0.728805	1.87628	1.19141e-07	1.41245e-06	8.939e-07	966	tags=39%, list=5%, signal=37%	3111/3117/941/3119/5880/3123/3115/3113/284217/3118/959/3122/3127/3109/3689/942/6442/5551/3112/4624/4625/3908
hsa04151	hsa04151	PI3K-Akt signaling pathway	349	0.532938	1.50631	1.21315e-07	1.41245e-06	8.939e-07	2962	tags=31%, list=16%, signal=27%	3918/8074/8115/1311/930/3575/1129/3696/2322/94235/4915/3675/1902/1441/3718/356/7058/3561/1277/3559/1278/3558/5293/284217/3560/3371/3565/6850/4804/256076/3676/2250/23533/1436/1292/2252/131873/5294/3908/1293/57121/7148/5156/3694/2246/2793/4909/7057/894/3082/5008/3680/3480/4914/54331/4908/59345/627/90993/22801/596/9170/2149/7039/80310/6696/2066/1291/2260/3815/3691/2255/2784/8516/5617/7010/3569/1286/…
hsa04940	hsa04940	Type I diabetes mellitus	41	0.772123	1.93229	2.0337e-07	2.28616e-06	1.44684e-06	1656	tags=59%, list=9%, signal=53%	3458/3111/3117/941/3119/4049/3593/7124/356/3002/3123/3115/3558/3113/3118/3122/3127/3109/942/5551/3112/3553/3108/3552
hsa04145	hsa04145	Phagosome	148	0.608643	1.68028	2.77394e-07	3.01435e-06	1.90769e-06	2950	tags=34%, list=16%, signal=29%	10332/8685/1311/3111/3117/2209/3119/11151/653361/7058/10381/1536/3123/3115/3113/64581/3118/3122/3127/3109/3689/3112/9902/84617/7057/2214/4689/7846/22925/3108/338382/4481/50617/3684/4688/30835/6890/2212/2213/347688/2204/1520/4973/729238/7097/3685/525/1535/79659/10333
hsa05321	hsa05321	Inflammatory bowel disease	63	0.70967	1.85282	2.94098e-07	3.09277e-06	1.95732e-06	2666	tags=60%, list=15%, signal=52%	50615/3458/3606/3111/3117/3119/3593/7124/3561/3123/3115/3558/3113/3118/3594/3122/3586/3127/3109/3565/30009/3112/3553/2625/8807/59067/7040/3108/7042/6772/3552/7043/3569/4772/6775/149233/7097/3592
hsa00980	hsa00980	Metabolism of xenobiotics by cytochrome P450	72	-0.568104	-2.19845	3.89786e-07	3.89834e-06	2.46714e-06	2886	tags=62%, list=16%, signal=53%	126/127/9446/1572/128/54579/4258/653689/27294/2938/373156/7366/54658/1555/4257/22977/10720/221357/574537/873/6822/54600/130/7365/125/2941/54577/1571/1559/1565/2052/1577/2940/1548/54657/1549/3290/2944/1576/131/1544/54659/1553/218/1543
hsa05150	hsa05150	Staphylococcus aureus infection	88	0.665135	1.78165	3.94617e-07	3.89834e-06	2.46714e-06	2470	tags=52%, list=14%, signal=45%	3880/8689/3111/3117/2357/2209/3119/2358/5724/3123/3115/3113/6404/713/3118/3122/3860/3586/3127/3866/3109/714/6403/3689/712/2359/3112/54474/1675/820/2214/719/3108/1668/125115/3684/342574/2212/25984/3872/2213/728/2204/3868/1672/8687
hsa04625	hsa04625	C-type lectin receptor signaling pathway	104	0.649538	1.75721	5.07839e-07	4.86928e-06	3.08162e-06	2688	tags=37%, list=15%, signal=31%	51266/10332/93978/6367/3593/26253/7124/338339/3558/5293/64581/3586/114548/6850/4046/5743/5602/1959/3553/2207/1960/3710/64170/6772/6361/9641/5535/3569/30835/4772/10000/834/29108/5603/1263/3659/3592/4776
hsa05142	hsa05142	Chagas disease	101	0.646534	1.74614	5.70844e-07	5.31701e-06	3.36498e-06	3114	tags=38%, list=17%, signal=31%	3458/916/6352/917/3593/915/7124/356/6347/3558/5293/713/919/3586/714/712/5330/5602/3553/2769/7040/7042/7043/6348/3576/3569/5521/10000/2353/414062/5603/7097/5332/3592/3456/10333/1636/5522
hsa04620	hsa04620	Toll-like receptor signaling pathway	100	0.642513	1.73522	5.98638e-07	5.421e-06	3.43079e-06	2950	tags=31%, list=16%, signal=26%	4283/6352/51311/941/3593/7124/51284/5293/6351/942/3627/5602/6373/3553/9560/1513/6696/6772/9641/6348/3576/3569/10000/2353/414062/5603/7097/3592/3456/7096/10333
hsa00260	hsa00260	Glycine, serine and threonine metabolism	39	-0.6954	-2.46896	7.71854e-07	6.80066e-06	4.30394e-06	2872	tags=67%, list=16%, signal=56%	2628/4129/113675/2593/2653/441531/9380/314/275/4128/875/132158/1757/6470/501/189/211/23464/10993/1491/51268/635/27232/29958/1610/102724560
hsa05204	hsa05204	Chemical carcinogenesis - DNA adducts	66	-0.584194	-2.21167	1.0578e-06	9.07482e-06	5.74319e-06	2666	tags=58%, list=15%, signal=49%	9446/1562/54579/4258/653689/10/2938/373156/7366/1558/54658/4257/10720/221357/574537/873/6822/54600/7365/2941/1646/54577/1571/1559/2052/1577/64816/2940/1548/54657/1549/3290/2944/1576/1544/54659/1553/1543
hsa05166	hsa05166	Human T-cell leukemia virus 1 infection	220	0.560273	1.57043	1.17574e-06	9.82802e-06	6.21986e-06	3879	tags=33%, list=21%, signal=26%	4316/916/917/3111/3117/3932/4488/3119/4049/915/115650/3718/7124/3561/3559/3123/3115/3558/5293/3113/3560/3118/3122/3127/3109/3689/5602/3112/6688/1959/113/894/7040/111/90993/3108/7042/7043/5535/3569/8900/920/109/8061/4772/2113/10000/108/1437/2353/3600/9586/3601/4776/6776/196883/3383/567/1958/4487/4773/3106/3134/706/3105/10744/7538/3133/8829/4609/595/896
hsa05144	hsa05144	Malaria	50	0.730324	1.86367	1.30683e-06	1.06507e-05	6.74049e-06	2726	tags=60%, list=15%, signal=51%	1311/3458/3606/2532/1378/1379/7124/7058/22914/6347/100528032/959/3586/6403/3689/3820/3553/7057/3082/7040/7042/2995/7043/3576/3569/1440/7412/7097/3592/2993
hsa05310	hsa05310	Asthma	28	0.798773	1.89922	2.36237e-06	1.87837e-05	1.18877e-05	1448	tags=71%, list=8%, signal=66%	3111/3117/3119/7124/3123/3115/3113/6356/3118/959/3122/3586/3127/3109/3565/3112/2205/2207/3108/6037
hsa04613	hsa04613	Neutrophil extracellular trap formation	108	0.62703	1.70263	2.42881e-06	1.88522e-05	1.1931e-05	2645	tags=33%, list=15%, signal=29%	51311/5579/2357/1378/2209/5880/2358/653361/1379/1536/51284/5293/64581/6404/6403/3689/6850/2359/9734/5330/27180/820/2214/4689/2811/3684/4688/2212/10000/728/834/51564/5603/7097/3674/5332
hsa05169	hsa05169	Epstein-Barr virus infection	197	0.558143	1.55731	3.99486e-06	3.02866e-05	1.91675e-05	4070	tags=33%, list=22%, signal=26%	1380/930/916/917/3111/3117/3119/915/3718/7124/864/3123/3115/5293/3113/3118/695/919/3122/3127/3109/6850/2208/3627/5602/3112/894/3108/596/6772/956/9641/7431/3569/8900/6890/10000/4939/9636/7188/5603/7097/3456/953/7128/6891/960/3383/567/4794/3106/4940/3134/4067/965/7187/3105/3133/4609/595/896/3683/578/5971/7157
hsa04668	hsa04668	TNF signaling pathway	112	0.60984	1.65925	4.36927e-06	3.23723e-05	2.04875e-05	3444	tags=40%, list=19%, signal=33%	6374/6352/4049/6372/4318/7124/6347/5293/2919/3627/5743/5602/3553/11035/2921/4323/90993/3976/330/182/3569/10000/9021/1906/1435/1437/2353/7412/3600/7188/5603/7424/9586/3659/3456/6364/7128/3726/4314/6376/197259/7185/3383/7133/2920
hsa00071	hsa00071	Fatty acid degradation	43	-0.645591	-2.27638	4.90824e-06	3.55575e-05	2.25033e-05	3565	tags=65%, list=20%, signal=52%	113612/219/124/1376/126/1892/127/34/128/2180/1632/223/30/36/3033/217/2639/51/224/501/130/10455/125/1962/51703/33/23305/131
hsa05164	hsa05164	Influenza A	167	0.574247	1.59472	5.48134e-06	3.8846e-05	2.45845e-05	2773	tags=28%, list=15%, signal=24%	3458/6352/3606/3111/3117/5579/3119/56000/3593/7124/356/51284/6347/3123/3115/5293/3113/3118/3122/3127/3109/114548/3627/3112/3553/4261/56649/3108/64499/6772/3552/9641/390748/3576/3569/91543/4600/10000/9021/834/4939/7177/29108/3717/9407/3592/3456
hsa05135	hsa05135	Yersinia infection	135	0.592404	1.62991	7.40536e-06	5.13648e-05	3.25073e-05	2576	tags=27%, list=14%, signal=23%	925/3606/3932/926/2533/5880/7124/6347/3558/5293/7535/3586/7409/114548/5602/3676/3937/3553/7456/7454/10451/4210/3576/3569/920/2212/4772/10000/3984/834/2353/58484/29108/27040/5603/8395
hsa00982	hsa00982	Drug metabolism - cytochrome P450	67	-0.533669	-2.03478	9.52159e-06	6.46675e-05	4.09261e-05	3250	tags=69%, list=18%, signal=57%	2948/54578/7363/126/4129/127/9446/128/54579/4258/653689/2938/373156/7366/1558/54658/1555/4257/10720/2330/4128/221357/574537/54600/130/7365/125/2941/54577/1571/1559/2328/316/1565/1577/2329/2940/1548/54657/1549/2944/1576/131/1544/54659/218
hsa01240	hsa01240	Biosynthesis of cofactors	149	-0.407282	-1.75093	1.00568e-05	6.69084e-05	4.23444e-05	5193	tags=62%, list=29%, signal=44%	654364/169355/51805/4832/203/2730/1723/7364/1355/1503/349565/124454/80308/8566/65220/6697/205/3145/80347/27430/102157402/51109/79646/2643/54490/8564/29925/6472/154807/200895/54995/9054/10229/84274/219/7360/122481/2677/4830/2990/64802/54578/51004/7363/93100/5498/326625/50808/11019/10327/53354/1719/250/54579/5372/1371/8836/587/7366/133686/57026/53630/54658/9249/23498/23475/10720/4143/9104/4351/217/…
hsa04630	hsa04630	JAK-STAT signaling pathway	160	0.560087	1.55239	1.10057e-05	7.17572e-05	4.5413e-05	2773	tags=31%, list=15%, signal=27%	3575/50615/116379/3458/3593/1441/3718/3561/3559/3558/5293/3560/1439/3594/282618/11009/3586/3565/3581/3589/3587/3568/338376/5156/894/59067/5008/53832/596/3976/3977/3598/6772/1438/5617/9466/3569/10000/9021/6775/1440/1437/3600/5159/3717/149233/3601/3592/1489/3456
hsa05162	hsa05162	Measles	137	0.58027	1.59873	1.60504e-05	0.000102597	6.49303e-05	2998	tags=26%, list=16%, signal=22%	10332/916/917/3593/915/6504/3718/356/3561/51284/3559/3558/5293/3560/5602/3553/894/596/6772/3552/9641/51209/3569/30835/4600/10000/2213/2353/4939/3306/940/7097/3592/3456/6776/7128
hsa00830	hsa00830	Retinol metabolism	67	-0.522586	-1.99252	1.96725e-05	0.000123332	7.80529e-05	3143	tags=57%, list=17%, signal=47%	54578/7363/54884/126/127/8608/1562/128/54579/7366/1558/53630/54658/1555/317749/9249/10720/10901/574537/54600/8630/130/5959/7365/125/54577/216/1559/316/1577/1548/54657/1549/1576/131/1544/54659/1543
hsa05205	hsa05205	Proteoglycans in cancer	202	0.539702	1.50726	2.23119e-05	0.000137239	8.68548e-05	4162	tags=37%, list=23%, signal=29%	7472/7477/80326/4060/1634/5579/4313/3593/4318/7124/356/1277/7483/1278/5293/288/2535/7409/7471/7480/3059/5329/287/10855/2316/8324/286/7057/3082/859/3480/8321/7040/3710/7291/3316/7042/2066/10451/2260/89780/8826/5328/6548/10000/117581/5603/7097/3685/7482/3339/1839/857/7476/3091/867/960/7430/8325/7099/5777/60495/8326/858/4660/6237/4609/595/4478/3673/7157/3481/5600/6714
hsa04666	hsa04666	Fc gamma R-mediated phagocytosis	96	0.611096	1.64445	2.81867e-05	0.000170164	0.000107692	4067	tags=43%, list=22%, signal=33%	5579/2209/5788/5880/653361/5293/5321/7409/3055/6850/4651/8877/273/7454/2214/255189/10451/3635/2212/10000/2213/3984/27040/8395/4082/10095/3985/50807/123745/2934/5580/7408/4067/5337/5338/8612/23396/10109/65108/283748/2215
hsa05235	hsa05235	PD-L1 expression and PD-1 checkpoint pathway in cancer	89	0.617607	1.6527	3.04569e-05	0.000180527	0.00011425	3525	tags=35%, list=19%, signal=28%	3458/916/917/3932/10125/915/5588/5293/7535/919/5133/116071/55509/6772/5535/920/4772/10000/2353/940/3717/29126/27040/5603/7097/10538/3091/4794/4773/7099/5777
hsa00983	hsa00983	Drug metabolism - other enzymes	78	-0.494222	-1.94026	4.27286e-05	0.000248742	0.000157421	3289	tags=49%, list=18%, signal=40%	4830/2948/2990/54578/7363/1854/9446/54579/4258/653689/10/2938/1807/7366/54658/4257/7172/10720/1066/221357/574537/51733/978/7498/54600/7365/2941/54577/151531/1571/8824/2940/1548/54657/1549/2944/1576/54659
hsa04933	hsa04933	AGE-RAGE signaling pathway in diabetic complications	100	0.602816	1.62801	4.82313e-05	0.000275849	0.000174577	3482	tags=40%, list=19%, signal=33%	5579/4313/1281/7124/1277/1536/6347/1278/5293/5330/5602/3553/2152/7040/596/7042/6772/3552/7043/113026/3576/3569/1286/7056/4772/10000/1906/7412/3717/1284/5603/7424/5332/6776/1282/3383/1958/4846/1285/5580
hsa01230	hsa01230	Biosynthesis of amino acids	74	-0.497375	-1.92148	5.13463e-05	0.000288601	0.000182647	2948	tags=47%, list=16%, signal=40%	5009/2805/113675/2806/50/441531/445/587/383/4548/3417/48/4143/384/875/5091/5313/229/84076/6470/95/10993/1491/2875/435/84706/5053/230/100526760/221823/1373/102724560/5232/162417/2752
hsa05410	hsa05410	Hypertrophic cardiomyopathy	90	0.604783	1.61937	9.79583e-05	0.000541261	0.000342548	3759	tags=54%, list=21%, signal=43%	3696/59285/1674/3675/7137/7124/284217/6442/489/70/3676/4624/4625/3908/6546/781/3694/3680/7040/22801/7042/4634/7043/3691/775/8516/3569/784/1906/7171/782/4607/7169/3685/3674/59283/93589/6444/7134/3695/10368/1636/8515/6262/778/4633/6547/7139/9254
hsa00220	hsa00220	Arginine biosynthesis	22	-0.709531	-2.13247	0.000120512	0.000654781	0.000414391	2948	tags=77%, list=16%, signal=65%	5009/2805/2806/445/4842/383/4843/384/95/2875/435/84706/100526760/1373/27165/162417/2752
hsa04510	hsa04510	Focal adhesion	201	0.531343	1.48331	0.000128874	0.000688737	0.000435881	3920	tags=38%, list=22%, signal=30%	3918/57144/1311/3696/5579/3675/5880/7058/1277/1278/5293/284217/3371/64098/7409/256076/5602/3676/1292/131873/3908/1293/2316/7148/5156/3694/7057/894/3082/3680/859/3480/22801/596/80310/6696/10398/1291/10451/3691/330/8516/1286/1298/10319/3912/10000/56924/5159/1284/7424/3685/8395/3674/5228/93408/3695/857/85366/1282/29895/3910/7414/8515/3911/1285/7408/63923/4633/5155/3381/2324/858/4660/595/896/23396
hsa01200	hsa01200	Carbon metabolism	113	-0.411621	-1.70878	0.00013716	0.000721198	0.000456425	4354	tags=53%, list=24%, signal=41%	5631/8801/6389/2023/729020/2747/6472/5211/2746/2203/6392/26275/4190/6390/5096/2098/2597/4967/2805/1892/113675/2806/50/2653/6391/128/55902/441531/55753/3417/48/84693/8789/9104/847/414328/9563/275/54363/5091/5313/132158/2271/51/229/84076/6470/26007/189/5161/10993/2875/84706/4329/230/221823/1373/3099/5232/2645
hsa04621	hsa04621	NOD-like receptor signaling pathway	176	0.537217	1.49718	0.000140138	0.000725157	0.00045893	3488	tags=31%, list=19%, signal=25%	9447/115362/6352/3606/7124/1536/6347/9051/2919/114548/84168/5330/5602/3553/199713/11035/440738/838/2921/820/3428/3710/1668/596/51393/64170/6772/9641/330/115361/4210/3576/3569/114769/834/4939/58484/7226/7188/29108/5603/2633/4671/5332/3456/91662/1535/7128/2920/837/118429/10392/5580/7099
hsa03320	hsa03320	PPAR signaling pathway	74	-0.474036	-1.83131	0.000176246	0.000897754	0.000568162	3031	tags=54%, list=17%, signal=45%	1376/948/3158/34/6257/2710/729359/5170/9415/2180/5346/6256/1593/2712/336/30/3157/6319/51129/345/51/8309/2173/2169/5465/6342/5105/2167/5106/1962/51703/116519/440503/10998/28965/33/1582/23305/1581/6258
hsa04657	hsa04657	IL-17 signaling pathway	93	0.594005	1.59261	0.000187338	0.000939573	0.000594628	3058	tags=39%, list=17%, signal=32%	6374/3458/6372/4318/7124/6347/6356/2919/3565/3627/5743/5602/3553/225689/2921/2354/4322/6354/6361/27189/9641/4586/3576/3569/4312/3934/8061/1440/1437/2353/7188/5603/27190/6364/7128/4314
hsa03010	hsa03010	Ribosome	133	-0.382948	-1.617	0.000253118	0.00125025	0.000791245	9038	tags=73%, list=50%, signal=37%	6136/6218/65003/219927/51116/6194/6125/6171/51073/6134/6135/6176/6157/6227/6124/6161/6234/6229/6130/6209/11222/6201/10573/6156/6173/6230/4736/9553/65005/51065/6175/51187/65008/51373/6210/6160/23521/64983/6228/51023/6168/6205/9349/51263/63931/6146/6138/6231/6152/6224/6155/64963/6166/6139/9045/29088/64969/6222/6207/51121/6159/6204/6141/51318/6133/9801/64965/54948/6208/6143/6167/55052/6183/6169/2197…
hsa05165	hsa05165	Human papillomavirus infection	328	0.482561	1.36149	0.00026255	0.00127748	0.00080848	3879	tags=29%, list=21%, signal=23%	3918/7472/1311/7477/80326/3696/3675/7124/356/7058/1277/7483/1278/5293/284217/3371/2535/7471/7480/5743/256076/3676/1292/131873/3908/1293/7148/3694/8324/7057/894/5315/3680/8321/84667/5734/90993/22801/6696/1291/6772/89780/9641/3691/50617/26508/182/8516/84441/1286/8900/1298/10319/4600/3912/5521/10000/4242/1741/57801/9636/5159/4854/3955/5523/1284/9586/3659/3685/3674/7482/3456/525/3695/7476/1282/3910/5…
hsa00790	hsa00790	Folate biosynthesis	25	-0.67268	-2.10754	0.00028091	0.00134672	0.000852298	4532	tags=76%, list=25%, signal=57%	121278/6697/55034/2643/200895/7054/84105/1719/250/8836/5092/10243/7166/5860/873/4338/4337/5053/248
hsa04512	hsa04512	ECM-receptor interaction	87	0.597738	1.60044	0.000304901	0.00144054	0.000911678	3377	tags=49%, list=19%, signal=40%	3918/1311/3696/3675/7058/1277/1278/284217/3371/256076/3676/1292/131873/3908/1293/80144/7148/3694/7057/3680/2811/22801/6696/1291/3691/8516/1286/1298/51206/10319/3912/9900/1284/3685/3674/3339/3695/1282/3910/960/8515/3911/1285
hsa04611	hsa04611	Platelet activation	121	0.56665	1.54726	0.000341763	0.00159164	0.0010073	3421	tags=38%, list=19%, signal=31%	64805/10125/1281/1277/1278/5293/5321/695/5023/6850/5330/3937/83706/23533/5294/5739/113/6916/2207/2811/111/3710/2149/5592/5742/255189/6915/2212/51206/146850/109/10000/108/5593/5603/3674/5332/85366/9002/10235/2977/196883/5028/123745/4846/54518
hsa00620	hsa00620	Pyruvate metabolism	47	-0.528106	-1.89652	0.000362731	0.00165617	0.00104814	3592	tags=66%, list=20%, signal=53%	4190/219/124/31/3948/126/160287/127/10327/128/55902/134526/98/2739/223/9380/217/5091/5313/32/197257/2271/224/501/130/3029/5161/125/5105/5106/131
hsa05414	hsa05414	Dilated cardiomyopathy	95	0.590565	1.58717	0.00036578	0.00165617	0.00104814	3759	tags=55%, list=21%, signal=44%	3696/59285/1674/3675/7137/7124/284217/6442/489/70/3676/4624/4625/3908/6546/781/3694/113/3680/5350/7040/111/22801/7042/4634/7043/3691/775/8516/784/109/108/7171/782/4607/7169/3685/3674/59283/93589/6444/7134/3695/10368/8515/196883/6262/778/4633/6547/7139/9254
hsa00310	hsa00310	Lysine degradation	63	-0.474186	-1.80152	0.000487695	0.00217792	0.00137834	2400	tags=30%, list=13%, signal=26%	5351/80854/6839/123688/223/3033/217/51166/56950/2639/150572/224/501/51268/1962/55526/8424/56979/10157
hsa04350	hsa04350	TGF-beta signaling pathway	92	0.568217	1.52349	0.000833018	0.00366978	0.0023225	2426	tags=26%, list=13%, signal=23%	57817/3458/1634/653/269/658/7124/3400/7044/9241/7057/10637/7040/4681/7042/2200/2331/3397/7043/654/655/392255/3399/56963
hsa00120	hsa00120	Primary bile acid biosynthesis	17	-0.743484	-2.0421	0.000890892	0.00387241	0.00245073	1861	tags=82%, list=10%, signal=74%	1109/10005/9420/1593/10858/8309/6342/3295/51302/10998/570/23600/1582/1581
hsa00020	hsa00020	Citrate cycle (TCA cycle)	30	-0.600342	-1.95887	0.00117259	0.00502981	0.00318322	4930	tags=60%, list=27%, signal=44%	4191/5162/8801/6389/6392/4190/6390/4967/50/6391/55753/3417/48/5091/2271/5161/5105/5106
hsa00190	hsa00190	Oxidative phosphorylation	105	-0.385161	-1.58557	0.00154121	0.00646004	0.00408837	6602	tags=72%, list=36%, signal=46%	1537/4705/1327/4725/534/4696/533/4711/4709/10975/7385/523/527/7381/4729/4726/4723/84701/4715/54539/55967/4722/29796/496/7388/4702/4728/1355/4706/4713/1351/4710/4716/54205/9377/6389/4694/1345/9550/127124/4707/4712/6392/535/1349/1329/4701/126328/6390/1350/4724/4700/4720/4714/170712/374291/4697/1347/4731/10063/1337/1353/7384/4718/1340/6391/4719/440567/4698/27089/4695/64077/56901/1339/155066/341947
hsa04623	hsa04623	Cytosolic DNA-sensing pathway	57	0.616981	1.5884	0.00154565	0.00646004	0.00408837	2773	tags=25%, list=15%, signal=21%	9447/81030/6352/3606/6351/3627/3553/11035/9560/9641/3569/834/29108/3456
hsa00280	hsa00280	Valine, leucine and isoleucine degradation	47	-0.483918	-1.73783	0.0019941	0.00822884	0.00520779	3891	tags=62%, list=21%, signal=49%	593/26275/219/5096/3155/549/1892/3158/34/3028/587/3712/64087/84693/1629/223/30/36/3157/594/3033/217/224/501/18/11112/1962/4329/316
hsa01210	hsa01210	2-Oxocarboxylic acid metabolism	19	-0.675542	-1.90751	0.00218391	0.00889945	0.0056322	2943	tags=63%, list=16%, signal=53%	2805/2806/50/587/3417/48/51166/95/2875/84706/100526760/162417
hsa04950	hsa04950	Maturity onset diabetes of the young	26	-0.592913	-1.87086	0.00242492	0.00975957	0.00617655	2313	tags=46%, list=13%, signal=40%	6514/4760/5313/6927/3172/3170/3375/222546/5078/389692/2645/3630
hsa05170	hsa05170	Human immunodeficiency virus 1 infection	207	0.491716	1.37357	0.00250992	0.00997847	0.00631508	4008	tags=27%, list=22%, signal=21%	57144/916/917/1234/5579/94235/27350/5880/915/7124/356/5293/919/60489/5602/140564/7852/200315/2793/164668/54331/59345/3710/596/2784/5535/6890/920/4772/10000/3984/2353/56924/7188/8905/5603/7097/4776/3456/6891/200316/3985/2791/7133/567/4773/3106/7099/3134/10053/3105/3133/25939/8906/684/578
hsa00330	hsa00330	Arginine and proline metabolism	50	-0.466089	-1.68393	0.00268178	0.0105332	0.00666618	3481	tags=50%, list=19%, signal=41%	219/112817/2628/79814/2805/4129/2806/2593/8659/4842/1152/383/223/58510/4843/217/384/4128/224/501/1160/4942/1610/84735/5625
hsa04360	hsa04360	Axon guidance	182	0.497263	1.38666	0.00280457	0.0108844	0.00688842	4271	tags=37%, list=23%, signal=28%	57144/285220/658/5880/5293/2042/57689/6387/64218/22854/10512/9353/10507/7852/84628/9723/7222/8633/2049/1949/10398/80031/90249/57556/5535/6586/5365/64101/56896/3897/6585/91653/3984/1946/655/7223/56924/5361/56963/2043/219699/8440/4776/223117/2051/1808/55558/2047/3985/2044/4773/6092/10371/1947/1948/7220/4756/6237/8829/54437/1969/10501/2534/6714/64221/57522/5998
hsa05134	hsa05134	Legionellosis	57	0.606785	1.56215	0.00310657	0.0119146	0.00754041	2666	tags=33%, list=15%, signal=29%	3606/1378/3593/1379/7124/2919/3689/3553/2921/3684/3576/3569/834/3306/58484/29108/7097/4671/3592
hsa04810	hsa04810	Regulation of actin cytoskeleton	218	0.486503	1.36317	0.00328418	0.0124493	0.00787881	4049	tags=33%, list=22%, signal=26%	8074/57144/1129/3696/3675/1902/5880/5293/3071/6387/7409/3689/3676/89846/2250/2252/7852/57121/5156/3694/4629/2246/3681/3680/3687/22801/9170/2149/80310/10398/10451/2260/7114/8826/3691/2255/3684/8516/6548/3984/9459/56924/5159/2846/8817/3685/8395/3674/5305/93408/3695/2263/85366/29895/10095/7430/3985/7414/8515/3645/50649/5217/2934/4633/5155/4660/6237/23396/10109/3683/4478/3673/2261
hsa00380	hsa00380	Tryptophan metabolism	42	-0.482199	-1.71537	0.00335403	0.012568	0.0079539	1851	tags=45%, list=10%, signal=41%	23498/223/847/3033/217/4128/883/51166/2639/7166/224/501/125061/130013/1962/55526/316/1544/1543
hsa00630	hsa00630	Glyoxylate and dicarboxylate metabolism	29	-0.577096	-1.8908	0.00371912	0.0136162	0.00861726	3974	tags=66%, list=22%, signal=51%	6472/4190/5096/112817/50/2653/55902/81888/48/84693/847/9380/275/54363/132158/6470/125061/189/2752
hsa04910	hsa04910	Insulin signaling pathway	136	-0.348362	-1.45283	0.00373263	0.0136162	0.00861726	3174	tags=35%, list=17%, signal=29%	5576/7249/2203/5836/6720/5894/5565/6654/208/25759/2872/31/57521/5257/5590/5170/2475/10891/5140/5573/51422/5295/3643/89801/53632/5563/8789/53358/5507/5313/32/8660/90673/5105/5106/2194/399694/51806/6517/3667/2998/57818/3099/163688/2645/3630/5506/810
hsa04010	hsa04010	MAPK signaling pathway	294	0.466366	1.31338	0.00375906	0.0136162	0.00861726	2976	tags=26%, list=16%, signal=22%	8074/59285/2322/5579/4915/10125/5880/5778/7124/356/11184/5321/1844/4804/5602/2250/3553/1436/2252/2316/781/5156/2246/4909/3082/3480/4914/4908/7040/627/7042/7039/1846/80310/2066/255189/2260/3552/7043/3815/2255/8913/775/115727/5535/7010/774/784/4772/10000/782/1435/2069/1946/84867/2353/3306/5159/7786/374/8817/1847/5603/7424/4803/2122/9064/5801/59283/5228/4208/93589/773/2263/10368
hsa00040	hsa00040	Pentose and glucuronate interconversions	33	-0.53519	-1.77535	0.00397523	0.0140479	0.0088905	3379	tags=61%, list=19%, signal=49%	7360/2990/54578/7363/10327/54579/27294/7366/54658/10720/51084/9942/574537/54600/7365/54577/6652/51181/54657/54659
hsa05167	hsa05167	Kaposi sarcoma-associated herpesvirus infection	192	0.490223	1.36712	0.00400238	0.0140479	0.0088905	4162	tags=30%, list=23%, signal=24%	1237/1234/1233/94235/5293/2919/3055/6850/942/5743/5602/23533/131450/5294/440738/2921/2793/1232/9976/54331/59345/3710/1230/6772/9641/2784/5535/3576/3569/57580/146850/4772/10000/1437/2353/3717/5603/4776/3456/3091/2791/3383/2920/4773/3106/3134/4067/5155/7187/3105/7538/3133/4609/595/578/7157/5600/6714
hsa04664	hsa04664	Fc epsilon RI signaling pathway	67	0.570275	1.50039	0.00400753	0.0140479	0.0088905	2527	tags=31%, list=14%, signal=27%	5880/7124/240/5293/5321/695/7409/3565/241/6850/5602/3937/2205/2207/255189/10451/3635/10000/1437/27040/5603
hsa00270	hsa00270	Cysteine and methionine metabolism	50	-0.455077	-1.64414	0.00423566	0.0146896	0.00929664	2943	tags=44%, list=16%, signal=37%	2805/3948/160287/113675/2806/4357/191/587/4548/7263/4143/883/875/10993/55256/1491/2729/1036/635/23743/6898/102724560
hsa05143	hsa05143	African trypanosomiasis	36	0.645947	1.59923	0.0043612	0.0149658	0.00947142	3313	tags=47%, list=18%, signal=39%	3458/3606/5579/3593/7124/356/3586/5330/3553/3620/3569/7412/5332/3592/2150/3910/3383
hsa04014	hsa04014	Ras signaling pathway	231	0.478787	1.34516	0.00443785	0.0150702	0.00953748	4098	tags=35%, list=23%, signal=27%	26279/8074/57144/2322/5579/94235/4915/10125/5880/356/5293/5321/3363/7535/4804/5602/2250/1436/2252/64926/5156/2246/2793/4909/8437/3082/3480/4914/54331/4908/59345/627/7039/80310/255189/2260/3815/2255/115727/2784/7010/22821/2113/10000/1435/1946/56924/5159/8817/27040/7424/4803/9610/5228/2902/5322/23179/2263/2903/10235/2323/83593/2791/5319/123745/5900/8831/284/5337/5155/2324/6237/100271927/5338/8399/1…
hsa04975	hsa04975	Fat digestion and absorption	42	-0.470395	-1.67338	0.00481516	0.0161829	0.0102417	3197	tags=50%, list=18%, signal=41%	346606/10554/948/84647/84649/2806/1056/8513/64241/391013/29881/338/64240/949/2169/80168/4547/30814/5407/5406/1208
hsa05171	hsa05171	Coronavirus disease - COVID-19	226	0.481571	1.35202	0.00495994	0.0164994	0.010442	3058	tags=19%, list=17%, signal=16%	51311/5579/3593/7124/1536/51284/6347/730/3558/5293/713/714/114548/6403/6850/3627/712/5602/3553/1675/719/6772/2162/9641/3576/3569/4142/4312/2212/4600/728/1440/1437/834/2353/4939/9636/5603/7097/3592/3456/1839/1636/4314
hsa05133	hsa05133	Pertussis	76	0.55304	1.46916	0.00561413	0.0184869	0.0116998	2666	tags=32%, list=15%, signal=27%	6374/3593/6372/7124/713/3586/714/114548/3689/712/5602/3553/3552/3684/3576/3394/3569/834/2353/29108/729238/5603/3659/3592
hsa00350	hsa00350	Tyrosine metabolism	36	-0.529515	-1.81024	0.00674557	0.0219906	0.0139172	3441	tags=72%, list=19%, signal=59%	124/220074/7173/1644/2954/2805/2184/126/7054/4129/127/2806/128/81889/314/4128/130/125/316/3081/6898/1638/3242/131/5409/218
hsa04670	hsa04670	Leukocyte transendothelial migration	113	0.521664	1.41865	0.00699271	0.0225705	0.0142842	4176	tags=42%, list=23%, signal=32%	9071/3702/5579/4313/5880/653361/4318/9074/1536/5293/399/6387/7409/3689/3676/7852/4689/10398/10451/3684/4688/51208/1364/5010/7070/7412/5603/83700/58494/93408/1535/29895/7430/7414/83593/3383/5175/7408/4633/7122/3683/4478/90952/7294/1003/5600/1366
hsa05163	hsa05163	Human cytomegalovirus infection	219	0.470361	1.31795	0.00921934	0.0294657	0.018648	2773	tags=22%, list=15%, signal=19%	6352/1234/5579/94235/5880/7124/356/6347/5293/6387/6351/5743/5330/3553/3587/7852/5156/3579/9560/2793/113/1232/5732/54331/59345/111/3710/5734/90993/1230/2784/6348/5535/3576/3569/6890/5733/109/4772/10000/108/7188/414062/5603/9586/3685/5332/4776/3456
hsa04926	hsa04926	Relaxin signaling pathway	129	0.500022	1.37149	0.0110454	0.0347467	0.0219902	2645	tags=28%, list=15%, signal=24%	94235/4313/1281/4318/3640/1277/1278/5293/5330/5602/2793/113/2769/6019/54331/7040/59345/111/90993/4322/2784/6013/1286/4312/109/10000/108/1906/2353/59350/59/1284/5603/7424/9586/5332
hsa05161	hsa05161	Hepatitis B	159	0.481732	1.33468	0.0110848	0.0347467	0.0219902	2890	tags=19%, list=16%, signal=17%	5579/4318/3718/7124/356/5293/5602/1959/1960/7040/90993/596/7042/6772/7043/9641/3576/3569/8900/4772/10000/6775/2353/3717/5603/7097/9586/4776/3456/3339/6776
hsa04215	hsa04215	Apoptosis - multiple species	31	0.636904	1.54866	0.0130733	0.0404216	0.0255816	1741	tags=19%, list=10%, signal=18%	79444/4804/5602/5366/596/330
hsa05130	hsa05130	Pathogenic Escherichia coli infection	195	0.471095	1.31397	0.0131432	0.0404216	0.0255816	4365	tags=30%, list=24%, signal=23%	9071/3606/1902/9074/7124/356/10381/3071/64005/114548/3059/5602/3553/7456/4542/57121/4651/4629/84617/7846/27128/9170/2149/3576/51208/3569/2212/1364/5010/347688/834/2353/29108/2846/5603/8440/4671/10095/7430/9265/9181/7100/837/7099/5777/4644/7122/10109/578/51807/2534/5600/6714/1366/10096/84790/4790/147945
hsa03420	hsa03420	Nucleotide excision repair	46	-0.439929	-1.57187	0.0148334	0.0451934	0.0286016	7813	tags=59%, list=43%, signal=34%	5982/7507/5111/404672/2067/4331/54107/8451/3978/2073/2072/1642/902/5985/57804/1161/5886/2068/5981/5425/5887/5983/5427/6119/7508/5426/2968
hsa00410	hsa00410	beta-Alanine metabolism	31	-0.499443	-1.61403	0.0165049	0.0498102	0.0315234	2787	tags=55%, list=15%, signal=47%	1892/51380/23417/1807/223/314/217/51733/51/224/501/18/1962/4329/339896/84735/218
hsa04217	hsa04217	Necroptosis	131	0.494979	1.35948	0.0166543	0.0498102	0.0315234	3488	tags=22%, list=19%, signal=18%	3458/81030/3718/7124/356/1536/5321/114548/5602/3553/11035/596/255189/6772/3552/330/6775/834/7188/29108/3717/3456/5837/6776/7128/197259/90865/123745/7099
hsa00053	hsa00053	Ascorbate and aldarate metabolism	30	-0.503389	-1.64251	0.0176535	0.0523185	0.0331108	3481	tags=67%, list=19%, signal=54%	219/2990/54578/7363/10327/54579/7366/54658/10720/223/9104/217/574537/54600/224/501/7365/54577/54657/54659
hsa00650	hsa00650	Butanoate metabolism	28	-0.523011	-1.69352	0.019308	0.0567063	0.0358877	3032	tags=50%, list=17%, signal=42%	3155/1892/3158/6296/54988/3157/3033/79944/7915/18/123876/348158/1962/116285
hsa00970	hsa00970	Aminoacyl-tRNA biosynthesis	25	-0.551162	-1.72682	0.0207216	0.0603147	0.0381714	7264	tags=84%, list=40%, signal=51%	79587/10056/123263/54938/23438/2193/92935/55699/124454/283459/25973/57176/55157/23395/80222/57505/79731/5188/10667/118672/51091
hsa04390	hsa04390	Hippo signaling pathway	154	0.478206	1.32431	0.0211093	0.0608993	0.0385414	3879	tags=31%, list=21%, signal=25%	7472/7477/80326/2736/653/658/7483/2535/7471/174/3689/7480/126374/2246/8324/894/8321/7040/7042/3397/7043/654/89780/330/286204/5521/1741/655/392255/374/7482/85409/122786/7476/7004/8200/5522/4092/166824/8325/25937/8463/1742/8326/7534/4609/595/896
hsa05202	hsa05202	Transcriptional misregulation in cancer	172	0.471316	1.31048	0.0213483	0.0610486	0.0386359	3148	tags=29%, list=17%, signal=24%	2322/2209/8842/4318/3002/64919/3560/6692/30012/942/4804/171558/6688/1436/860/894/3480/4914/1053/4286/1668/51513/4066/9915/4300/7490/330/3684/862/5327/5079/3576/3569/5328/8900/597/4291/2313/2530/1437/54738/8013/4208/8091/4005/3695/861/4314/2078/7185
hsa04928	hsa04928	Parathyroid hormone synthesis, secretion and action	106	0.49302	1.33646	0.0278638	0.0789878	0.049989	3543	tags=31%, list=19%, signal=25%	8074/1591/10568/5579/5744/5330/5745/2625/860/50964/113/4323/4325/56302/64386/111/3710/90993/596/4322/2260/109/108/2353/9586/5332/4208/1839/5141/196883/1958/5144/7421
hsa04210	hsa04210	Apoptosis	134	0.481312	1.32344	0.0315041	0.0880165	0.0557031	2326	tags=17%, list=13%, signal=15%	5783/6708/7124/356/1521/3002/5293/1439/5551/5602/5366/8739/7846/1513/4914/3710/596/330/597/10000/1075/1520/2353
hsa00860	hsa00860	Porphyrin metabolism	42	-0.414501	-1.47454	0.0315888	0.0880165	0.0557031	3219	tags=50%, list=18%, signal=41%	2990/54578/341208/7363/5498/326625/1356/54579/1371/7366/54658/645/10720/574537/54600/7365/210/211/54577/54657/54659
hsa03060	hsa03060	Protein export	23	-0.543961	-1.64577	0.0320981	0.0886778	0.0561216	6624	tags=74%, list=36%, signal=47%	9789/6729/90701/29927/3309/6728/7095/196294/58477/6726/55176/5018/10952/6730/6734/83943/28972
hsa04072	hsa04072	Phospholipase D signaling pathway	147	0.474252	1.30899	0.0324544	0.0889086	0.0562676	3920	tags=37%, list=22%, signal=30%	1902/5293/5321/6850/5330/23533/2205/5294/57121/8877/5156/3579/3577/113/2207/1606/27128/111/9170/2149/1759/80310/255189/3815/3576/10161/146850/109/10000/108/2916/5159/553/2846/8395/5332/2915/9162/139189/2914/56895/9265/196883/123745/5900/26052/2206/2918/160851/5337/5155/6237/5338/8612/23396
hsa03460	hsa03460	Fanconi anemia pathway	54	-0.379602	-1.43119	0.0333702	0.0906557	0.0573733	6225	tags=57%, list=34%, signal=38%	197342/29089/548593/4292/2067/2178/57697/2175/116028/146956/57599/9894/2072/2188/79728/80233/7156/5395/51426/84126/5889/100526739/378708/5429/6119/2176/80010/22909/353497/83990/201254
hsa00010	hsa00010	Glycolysis / Gluconeogenesis	65	-0.362433	-1.38274	0.034688	0.0934569	0.0591461	2898	tags=43%, list=16%, signal=36%	3948/126/160287/127/10327/128/55902/441531/5236/223/8789/217/5313/229/224/501/130/5161/125/5105/5106/230/57818/3099/5232/131/2645/218
hsa04020	hsa04020	Calcium signaling pathway	239	0.438234	1.23087	0.035	0.0935246	0.059189	3845	tags=36%, list=21%, signal=29%	8074/1129/5579/4915/10345/255231/4916/5724/3363/6261/5023/814/952/489/5330/1139/2250/2252/5136/7852/6546/8877/5156/2246/113/3274/2769/3082/80228/4914/5350/5021/3710/2149/80310/2066/10800/2260/2255/8913/136/775/113026/2906/3269/5535/1909/5733/6915/774/109/5026/108/3707/5153/4486/844/55283/5159/553/8817/5137/7424/4803/5332/2902/7134/2915/773/2263/85366/2903/57105/196883/155/4846/6262/3973/778/6869/…
hsa00640	hsa00640	Propanoate metabolism	31	-0.468105	-1.51276	0.0369485	0.0979284	0.061976	4830	tags=68%, list=27%, signal=50%	3939/35/8801/593/26275/5096/31/3948/160287/1892/23417/55902/84693/1629/594/32/51/18/1962/4329/79611
hsa05132	hsa05132	Salmonella infection	249	0.443684	1.24709	0.0389421	0.10238	0.0647932	4031	tags=24%, list=22%, signal=19%	3606/5788/7124/10381/5293/3071/399/114548/147700/5602/3553/11035/5294/838/2316/84617/7846/27128/596/338382/10398/330/51209/3576/3569/29109/10000/347688/834/2353/58484/29108/5603/7097/4671/93408/3798/79659/10333/29895/302/197259/10095/57381/9265/7100/5420/5217/837/10392/7099/4633/8767/6237/4609/10109/391/578/51807
hsa04725	hsa04725	Cholinergic synapse	113	0.479463	1.30389	0.0410678	0.107105	0.0677834	2645	tags=30%, list=15%, signal=26%	1129/56479/5579/94235/5293/814/5330/1139/23533/5294/2793/113/54331/59345/111/3710/90993/596/8973/3768/775/2784/774/146850/109/3785/10000/108/3786/2353/3717/9586/3784/5332
hsa04310	hsa04310	Wnt signaling pathway	164	0.456621	1.26727	0.0433031	0.112038	0.0709057	2751	tags=24%, list=15%, signal=20%	6425/4316/7472/84870/7477/6422/80326/5579/6424/5880/144165/7483/2535/7471/7480/57216/5330/5602/50964/8324/894/8321/284654/6423/89780/2487/1488/27123/5535/4920/8061/4772/166336/1501/5332/4776/9350/7482/85409
hsa04550	hsa04550	Signaling pathways regulating pluripotency of stem cells	143	0.467305	1.28894	0.0446247	0.114549	0.0724944	2937	tags=22%, list=16%, signal=19%	7472/7477/80326/658/3718/7483/5293/2535/3400/7471/7480/7044/3198/3231/8324/3480/8321/10637/3976/3977/3397/2260/89780/10000/2103/3399/3717/5603/7482/9314/7476/2263
hsa04974	hsa04974	Protein digestion and absorption	103	0.485318	1.31245	0.047619	0.12128	0.0767544	3034	tags=41%, list=17%, signal=34%	1300/1301/1296/1281/1307/478/1277/1278/1289/3783/7373/256076/9056/1292/131873/3769/6546/480/1293/340024/1295/1305/486/23428/2006/1291/1303/1286/1298/1290/6510/1284/3784/6550/8645/1506/81578/1306/1282/482/1359/169044
hsa05417	hsa05417	Lipid and atherosclerosis	211	0.441927	1.23613	0.0481928	0.121768	0.0770636	3488	tags=25%, list=19%, signal=21%	6352/3606/3593/653361/4318/7124/356/1536/6347/5293/959/2919/5452/7409/114548/6403/5330/5602/3553/2921/4689/596/10451/9641/4688/6348/5535/3576/3569/4312/4772/10000/834/4973/2353/7412/3306/29108/3717/414062/5603/7097/5332/3592/3456/1535/10333/4314/3383/4846/2920/4773/7099
hsa03410	hsa03410	Base excision repair	33	-0.437185	-1.45025	0.0485579	0.121768	0.0770636	8323	tags=76%, list=46%, signal=41%	10039/27301/2237/8930/5111/143/4595/54107/3978/328/7515/23583/27343/4350/7374/3980/57804/5425/5423/4913/10038/5427/5426/4968/79661
hsa00533	hsa00533	Glycosaminoglycan biosynthesis - keratan sulfate	14	0.677815	1.43456	0.0505992	0.125919	0.0796902	2303	tags=36%, list=13%, signal=31%	10164/93010/9435/2530/8534
hsa04024	hsa04024	cAMP signaling pathway	221	0.43609	1.22311	0.0521042	0.128682	0.0814388	3901	tags=35%, list=21%, signal=28%	1080/64399/1394/1129/139760/7137/5880/478/10021/5293/814/7409/2550/489/5602/480/10846/113/2696/1813/486/5350/5732/5021/627/111/90993/2149/10398/10451/2735/775/2906/2737/1909/27198/5733/6548/109/4772/10000/108/2492/1906/7434/1258/2353/3972/9586/5443/4886/2902/2740/51738/482/2903/6662/64411/5141/196883/6262/6752/476/3973/7253/134/5144/1261/483/778/116444/5337/10257/6237/5139/5338/2867
hsa00770	hsa00770	Pantothenate and CoA biosynthesis	21	-0.50055	-1.5004	0.0552123	0.134632	0.0852047	4453	tags=62%, list=24%, signal=47%	80347/79646/5169/219/5167/51380/53354/587/1807/217/51733/224/339896
hsa00900	hsa00900	Terpenoid backbone biosynthesis	22	-0.486457	-1.46203	0.0553396	0.134632	0.0852047	4502	tags=50%, list=25%, signal=38%	79947/39/10269/2224/10654/3158/3156/3422/4598/3157/51449
hsa04978	hsa04978	Mineral absorption	60	0.52527	1.36198	0.0607375	0.145844	0.0923004	3716	tags=37%, list=20%, signal=29%	55503/6523/10568/478/4490/115019/6546/480/340024/486/9843/4499/79901/6550/3162/55630/482/476/4494/483/7421/6547
hsa04973	hsa04973	Carbohydrate digestion and absorption	46	0.546179	1.37933	0.0609756	0.145844	0.0923004	3648	tags=39%, list=20%, signal=31%	6523/5579/478/5293/3101/5330/93432/480/6476/486/10000/5332/3098/482/80201/476/483/92579
hsa05217	hsa05217	Basal cell carcinoma	63	0.521182	1.36071	0.0612903	0.145844	0.0923004	2180	tags=24%, list=12%, signal=21%	64399/7472/7477/80326/2736/7483/2535/7471/7480/8324/8321/2735/89780/2737/8643
hsa04260	hsa04260	Cardiac muscle contraction	83	0.494537	1.31699	0.0625	0.147645	0.0934401	3759	tags=42%, list=21%, signal=34%	59285/10345/7137/478/489/70/4624/4625/6546/480/781/486/4634/775/6548/784/7171/782/7169/1346/59283/93589/7134/10368/482/4635/6262/476/483/778/125965/4633/6547/7139/9254
hsa04610	hsa04610	Complement and coagulation cascades	85	0.489038	1.31023	0.0672269	0.157669	0.0997839	2182	tags=27%, list=12%, signal=24%	1380/1378/1379/730/713/714/3689/712/11326/2151/5329/2152/1675/719/10544/3687/2149/2162/3684/5327/5328/7056/728
hsa03030	hsa03030	DNA replication	36	-0.425497	-1.45464	0.0699389	0.162858	0.103068	9189	tags=69%, list=51%, signal=34%	5984/4175/10714/246243/6742/4172/2237/4171/5982/5111/5558/54107/4176/3978/10535/5985/5557/57804/1763/5981/5425/5983/5427/6119/5426
hsa04979	hsa04979	Cholesterol metabolism	50	-0.354038	-1.2791	0.0715731	0.165481	0.104728	3511	tags=46%, list=19%, signal=37%	3990/4035/4043/337/948/3949/64241/1593/27329/336/338/64240/949/51129/348/345/341/344/9388/350/55908/8647/1581
hsa00340	hsa00340	Histidine metabolism	22	-0.468273	-1.40737	0.0767118	0.176113	0.111457	2872	tags=55%, list=16%, signal=46%	4129/3176/10841/131669/223/217/144193/4128/224/501/84735/218
hsa00130	hsa00130	Ubiquinone and other terpenoid-quinone biosynthesis	11	-0.630165	-1.50042	0.0773681	0.176378	0.111624	3883	tags=73%, list=21%, signal=57%	51805/154807/10229/84274/2677/51004/6898/3242
hsa04922	hsa04922	Glucagon signaling pathway	103	-0.298769	-1.22147	0.0807573	0.182826	0.115705	3295	tags=32%, list=18%, signal=26%	5565/23411/208/31/5257/3948/160287/148327/441531/6514/10891/5140/23235/51422/53632/5563/8789/32/3709/5161/5465/5105/5106/51806/2998/2642/57818/163688/5207/815/2641/2645/810
hsa04114	hsa04114	Oocyte meiosis	127	-0.277988	-1.18212	0.0833296	0.187348	0.118567	1387	tags=12%, list=8%, signal=11%	22849/388333/27127/3709/51806/3479/367/100310812/387778/163688/815/107/3630/810/114
hsa04015	hsa04015	Rap1 signaling pathway	210	0.428411	1.1977	0.0843373	0.187362	0.118576	3940	tags=33%, list=22%, signal=26%	8074/5579/2357/1902/2533/5880/5293/7409/3689/4804/5330/3937/2250/1436/2252/57121/5156/2246/113/7057/3082/1813/3480/111/9170/2149/80310/10451/3397/2260/3815/2255/136/3684/7010/109/10000/108/1435/1946/5159/2846/8817/27040/5603/7424/4803/3674/5332/5228/2902/2263/2903/9002/10235/64411/83593/196883/5028/5900/5217/54518/284/7408/5155/2324/8631/6237/1969/3683
hsa04730	hsa04730	Long-term depression	58	0.513356	1.32084	0.0846154	0.187362	0.118576	3350	tags=26%, list=18%, signal=21%	1394/5579/5321/6261/5330/3480/3710/5592/255189/5593/5332/2895/773/2977/123745
hsa00590	hsa00590	Arachidonic acid metabolism	59	0.509664	1.31638	0.08506	0.187362	0.118576	4170	tags=44%, list=23%, signal=34%	26279/5740/240/5321/2687/5743/6916/5730/493869/151056/5742/255189/9536/242/4056/2678/27306/5322/5319/123745/874/11283/2880/8399/283748/50487
hsa05206	hsa05206	MicroRNAs in cancer	161	0.44147	1.22285	0.0857719	0.187662	0.118766	5534	tags=43%, list=30%, signal=31%	1591/5579/4318/5293/3371/5743/7148/5156/9839/7057/894/4325/23414/596/7042/6624/89780/7431/4363/5328/1946/5159/4854/3162/6768/8091/4082/90427/8651/6659/6541/960/7430/2744/63923/5155/8434/4609/595/578/4853/2261/7157/10642/7143/4790/4851/7168/4170/9493/5582/994/8503/1789/9252/3678/54541/5598/85414/8626/131405/10018/472/4855/5154/3066/1786/10253/5595/3551
hsa03430	hsa03430	Mismatch repair	23	-0.480563	-1.45396	0.0914811	0.198819	0.125827	7813	tags=61%, list=43%, signal=35%	5982/4292/5111/3978/2956/9156/5985/57804/5395/5981/5425/5983/6119/4437
hsa04370	hsa04370	VEGF signaling pathway	59	0.506029	1.30699	0.0937841	0.202474	0.12814	4162	tags=29%, list=23%, signal=22%	5579/5880/5293/5321/9047/5743/8877/255189/5535/10000/5603/123745/4846/4773/283748/5600/6714
hsa05211	hsa05211	Renal cell carcinoma	69	0.491837	1.29577	0.0960512	0.206005	0.130374	2398	tags=16%, list=13%, signal=14%	57144/5293/3082/7040/7042/7039/9915/7043/2113/10000/56924
hsa05120	hsa05120	Epithelial cell signaling in Helicobacter pylori infection	70	0.492868	1.29798	0.0970149	0.206712	0.130822	4358	tags=33%, list=24%, signal=25%	6352/2919/5602/2921/3579/3577/150084/50617/3576/5803/5603/83700/525/58494/1839/2920/10392/4067/6868/5600/245972/6714/4790
hsa01212	hsa01212	Fatty acid metabolism	57	-0.342877	-1.28059	0.10057	0.212895	0.134735	3561	tags=46%, list=20%, signal=37%	54995/51144/9524/1376/31/1892/34/109703458/9415/2180/60481/30/36/3033/6319/54898/51/6342/7923/3295/2194/1962/51703/33/23305/83401
hsa05412	hsa05412	Arrhythmogenic right ventricular cardiomyopathy	77	0.482284	1.28036	0.10148	0.213435	0.135077	3759	tags=42%, list=21%, signal=33%	3696/59285/1674/3675/284217/6442/489/3676/3908/6546/781/3694/3680/22801/3691/775/8516/784/782/2697/3685/3674/59283/93589/6444/3695/10368/8515/6262/778/6547/9254
hsa04261	hsa04261	Adrenergic signaling in cardiomyocytes	150	0.439658	1.21544	0.102434	0.214061	0.135473	3759	tags=35%, list=21%, signal=28%	59285/7137/478/489/70/5330/4624/4625/23533/5294/6546/480/781/113/6332/486/5350/111/90993/596/4634/775/6548/784/146850/109/5521/10000/108/7171/782/7169/5523/5603/9586/3784/5332/59283/93589/7134/10368/482/5522/4635/196883/6262/476/483/778/4633/6547/7139/9254
hsa04340	hsa04340	Hedgehog signaling pathway	54	0.507506	1.29744	0.110375	0.228766	0.144779	2268	tags=22%, list=12%, signal=20%	64399/2736/2619/894/596/2735/50846/2737/23432/8643/91653/132884
hsa05221	hsa05221	Acute myeloid leukemia	67	0.484784	1.27546	0.110874	0.228766	0.144779	3018	tags=24%, list=17%, signal=20%	2322/2209/5293/6688/1436/1053/3815/3684/862/8900/597/10000/1437/11040/6776/861
hsa04392	hsa04392	Hippo signaling pathway - multiple species	28	0.55805	1.32686	0.114558	0.234403	0.148347	4624	tags=50%, list=25%, signal=37%	9770/126374/122786/8642/7004/166824/25937/8463/79633/54798/23286/83937/55233/1454
hsa00565	hsa00565	Ether lipid metabolism	46	0.511968	1.29293	0.115299	0.234403	0.148347	4199	tags=43%, list=23%, signal=34%	26279/122618/5321/151056/255189/254531/79153/5322/7941/9514/5319/123745/79888/5337/5338/8399/8612/283748/50487/5168
hsa00534	hsa00534	Glycosaminoglycan biosynthesis - heparan sulfate / heparin	24	0.566833	1.32137	0.115764	0.234403	0.148347	3359	tags=33%, list=18%, signal=27%	9348/64131/9957/9955/90161/222537/9956/2134
hsa00061	hsa00061	Fatty acid biosynthesis	18	-0.504415	-1.4194	0.122886	0.247288	0.156501	4256	tags=61%, list=23%, signal=47%	51102/84869/54995/31/109703458/2180/32/7923/2194/51703/23305
hsa00511	hsa00511	Other glycan degradation	17	-0.523524	-1.43795	0.124629	0.249258	0.157748	6239	tags=76%, list=34%, signal=50%	2720/175/2517/57704/4759/129807/23324/4123/10825/64772/3074/4758/2629
hsa04080	hsa04080	Neuroactive ligand-receptor interaction	350	0.399903	1.13059	0.126	0.250463	0.158511	3622	tags=34%, list=20%, signal=28%	2568/1394/27334/1129/1269/130576/64106/150/9340/6344/2357/4889/1902/2358/6753/8698/3001/3640/5724/53829/3363/10911/5023/5540/2550/2359/1139/5031/5745/2151/4160/5739/51083/5729/100996758/3274/6019/2696/1813/5732/719/4922/5021/10316/5734/2558/9170/2149/8973/5367/10800/187/136/6013/2906/3269/5617/4142/1909/5733/6915/10161/165829/6343/5026/2492/1906/2916/7434/728/3972/553/59350/2846/2742/55584/2567/5…
hsa04371	hsa04371	Apelin signaling pathway	138	0.434954	1.19952	0.126904	0.250731	0.15868	3409	tags=28%, list=19%, signal=23%	94235/6261/814/5330/23533/5294/6546/440738/8877/2793/113/54331/59345/111/3710/6696/4634/187/2784/10365/5327/182/6548/146850/109/10000/108/4854/59/5332/4208/85366/100506013/4635/2791/196883/1958/4846/6262
hsa00512	hsa00512	Mucin type O-glycan biosynthesis	36	0.524779	1.29925	0.128555	0.25126	0.159015	4299	tags=56%, list=24%, signal=43%	64409/55808/11227/2591/26290/11226/51809/114805/57452/9245/10331/374378/27090/9334/256435/79695/79623/728819/55568/2650
hsa04961	hsa04961	Endocrine and other factor-regulated calcium reabsorption	53	0.496341	1.26704	0.128713	0.25126	0.159015	3716	tags=34%, list=20%, signal=27%	5579/478/5330/5745/6546/480/486/56302/1759/793/3816/5332/482/476/26052/483/7421/6547
hsa00601	hsa00601	Glycosphingolipid biosynthesis - lacto and neolacto series	27	0.543654	1.28515	0.132053	0.256245	0.16217	1446	tags=22%, list=8%, signal=20%	10317/8707/2529/6489/2525/2526
hsa00563	hsa00563	Glycosylphosphatidylinositol (GPI)-anchor biosynthesis	25	-0.441225	-1.38238	0.134093	0.258664	0.163701	7724	tags=76%, list=42%, signal=44%	9488/5277/128869/5281/8733/54872/5279/23556/51604/284098/9091/10026/5283/80055/93183/84720/51227/55650/2822
hsa00030	hsa00030	Pentose phosphate pathway	30	-0.394533	-1.28733	0.137317	0.263325	0.16665	2382	tags=40%, list=13%, signal=35%	51071/5236/64080/8789/9104/414328/9563/132158/229/84076/230/221823
hsa04622	hsa04622	RIG-I-like receptor signaling pathway	67	0.473503	1.24578	0.141791	0.270315	0.171074	4419	tags=25%, list=24%, signal=19%	3593/7124/3627/5602/338376/9641/3576/9636/5603/3592/3456/7187/5600/4214/4790/23586/9755
hsa05222	hsa05222	Small cell lung cancer	92	0.453217	1.21516	0.146008	0.276737	0.175139	4070	tags=32%, list=22%, signal=25%	3918/3675/5293/79444/284217/5743/3908/596/330/1286/10319/3912/10000/5915/7188/1284/3685/3674/1282/3910/7185/3911/1285/7187/4609/595/578/3673/7157
hsa00561	hsa00561	Glycerolipid metabolism	60	-0.316487	-1.18078	0.148672	0.280157	0.177303	3855	tags=50%, list=21%, signal=40%	8611/23175/84803/3990/219/56894/346606/10554/64900/84649/80339/10327/1056/2710/137964/8513/1607/2712/223/217/132158/224/501/26007/9388/80168/57678/116255/5407/5406
hsa00603	hsa00603	Glycosphingolipid biosynthesis - globo and isoglobo series	15	0.600611	1.28532	0.150066	0.280842	0.177737	3634	tags=40%, list=20%, signal=32%	10317/6489/26301/8706/2524/2523
hsa04920	hsa04920	Adipocytokine signaling pathway	68	-0.299556	-1.1517	0.150759	0.280842	0.177737	2290	tags=31%, list=13%, signal=27%	2475/10891/79602/2180/51094/6256/51422/53632/5563/32/8660/5465/5105/5106/51703/6517/3667/57818/3953/23305/6258
hsa05131	hsa05131	Shigellosis	219	0.410002	1.14883	0.152305	0.28211	0.178539	5010	tags=30%, list=28%, signal=22%	6352/3606/5588/7124/5293/114548/3101/3059/5330/5602/3553/440738/27128/3710/596/10398/113026/3576/10000/1437/834/58484/7188/29108/5603/4671/5332/3456/93408/29895/3098/10095/960/80201/9265/7414/9181/7100/5217/837/10392/5580/7099/4633/8767/10109/7157/824/5600/6714/10096/4790/5216/3708/60/87/8503/7321/23048/5331/3688/71/9252/581/3678
hsa00910	hsa00910	Nitrogen metabolism	17	-0.476469	-1.3087	0.153509	0.282734	0.178934	1127	tags=35%, list=6%, signal=33%	766/763/1373/762/23632/2752
hsa04071	hsa04071	Sphingolipid signaling pathway	118	0.435607	1.18666	0.157625	0.288685	0.1827	4177	tags=28%, list=23%, signal=22%	5579/5880/8698/7124/5293/130367/5330/5602/2205/8877/2207/596/4363/5521/10000/5523/5603/5332/10715/5522/53637/4846/427/134/8439/2206/5337/123099/5338/7157/2534/5600/9294
hsa04721	hsa04721	Synaptic vesicle cycle	78	-0.287965	-1.13052	0.166973	0.304097	0.192454	1979	tags=18%, list=11%, signal=16%	6538/10815/5864/6531/10497/6539/8218/6529/155066/10814/6540/6506/6530/6572
hsa04213	hsa04213	Longevity regulating pathway - multiple species	62	-0.30936	-1.16948	0.171665	0.310904	0.196762	3295	tags=39%, list=18%, signal=32%	5565/23411/81570/3304/208/57521/2475/3305/1979/51422/5295/3643/53632/5563/3303/847/6647/8660/3170/3479/3667/107/3630/114
hsa01523	hsa01523	Antifolate resistance	30	0.516756	1.25017	0.179577	0.323438	0.204694	1938	tags=23%, list=11%, signal=21%	2352/7124/2348/3553/2350/4363/3569
hsa03020	hsa03020	RNA polymerase	31	-0.376133	-1.21553	0.181159	0.324494	0.205363	7527	tags=65%, list=41%, signal=38%	5433/5441/55718/25885/171568/10621/55703/51082/51728/84172/548644/9533/5434/84265/11128/5439/5438/5432/27297/10622
hsa05203	hsa05203	Viral carcinogenesis	165	0.412476	1.14534	0.186492	0.332221	0.210253	4652	tags=25%, list=26%, signal=19%	1237/1234/1233/3718/5293/6850/9734/1959/5366/894/1232/5315/1960/90993/8900/7188/51564/9586/6776/7185/11036/2934/3106/3134/4067/7534/7187/3105/3133/595/896/578/7157/245972/6714/4790/10379/3107/7533/87/8503/5925
hsa04724	hsa04724	Glutamatergic synapse	114	0.428239	1.1661	0.196721	0.348539	0.22058	3714	tags=35%, list=20%, signal=28%	5579/94235/5321/246213/5330/2793/113/54331/59345/111/3710/255189/775/2784/2906/9454/5535/109/108/2916/9229/5332/2902/2915/773/6507/50944/2903/2914/2744/2791/196883/123745/81539/9456/2918/116444/1742/7220/5337
hsa03040	hsa03040	Spliceosome	132	-0.267383	-1.12224	0.197845	0.348636	0.220641	9616	tags=68%, list=53%, signal=32%	84321/55110/6635/22938/9785/10992/51690/10189/10946/9984/51362/83443/9939/10772/9343/11017/57819/10262/84950/3183/3310/6628/3178/9416/1655/4809/26121/10713/9716/9128/55660/10291/23451/151903/6626/6636/3192/5356/3190/25949/10907/25766/22827/10594/23350/51639/55696/6625/51645/51729/1659/9129/6429/8559/6634/24148/10450/4116/4686/102724594/6100/51503/9775/9092/23020/27339/100534599/6430/9879/10286/79…
hsa00514	hsa00514	Other types of O-glycan biosynthesis	47	0.475899	1.20386	0.204672	0.358726	0.227027	4190	tags=40%, list=23%, signal=31%	84620/64409/11227/2591/26290/11226/51809/114805/57452/4242/3955/374378/152002/23127/79695/79623/285203/728819/55568
hsa05230	hsa05230	Central carbon metabolism in cancer	69	0.452789	1.1929	0.207044	0.360943	0.22843	4070	tags=36%, list=22%, signal=28%	2322/4916/5293/3101/5214/5156/5315/4914/2260/3815/3945/10000/6510/5159/2263/2539/3098/3091/80201/2744/5213/4609/9123/2261/7157
hsa04530	hsa04530	Tight junction	167	0.407852	1.13263	0.20888	0.362207	0.22923	4318	tags=26%, list=24%, signal=20%	1080/9071/913/910/909/911/9074/3059/5602/4629/7454/7846/150084/10398/51208/1364/5010/5521/1741/11149/83700/58494/8531/861/5522/10095/7430/9181/79778/7408/4633/7122/595/10109/4478/51807/6714/1366/51762/4214/51421/91862/10096/84790
hsa00250	hsa00250	Alanine, aspartate and glutamate metabolism	35	-0.338811	-1.16072	0.210938	0.363839	0.230263	2602	tags=40%, list=14%, signal=34%	2805/2806/8659/445/2346/7915/189/18/2875/435/84706/1373/27165/2752
hsa04916	hsa04916	Melanogenesis	101	0.430081	1.16155	0.215992	0.370596	0.234539	2709	tags=23%, list=15%, signal=19%	7472/7477/80326/5579/7483/2535/7471/7480/5330/8324/113/8321/4286/111/90993/89780/3815/109/108/1906/5443/5332/7482
hsa05231	hsa05231	Choline metabolism in cancer	98	0.432459	1.16669	0.217708	0.371586	0.235166	4168	tags=32%, list=23%, signal=25%	5579/5880/5293/5321/5602/5156/7454/1606/80310/9468/255189/57153/10000/80736/2353/5159/8395/9162/139189/3091/123745/5900/160851/5337/5155/5338/60482/8612/23396/283748/1608
hsa00532	hsa00532	Glycosaminoglycan biosynthesis - chondroitin sulfate / dermatan sulfate	20	0.536402	1.21453	0.22796	0.387057	0.244957	2796	tags=30%, list=15%, signal=25%	64131/29940/9469/55790/50515/22856
hsa04925	hsa04925	Aldosterone synthesis and secretion	98	-0.274017	-1.12073	0.233317	0.3941	0.249415	529	tags=12%, list=3%, signal=12%	491/3709/51806/3283/163688/815/107/492/8911/810/114/1585
hsa04918	hsa04918	Thyroid hormone synthesis	75	0.439819	1.1662	0.244726	0.41038	0.259718	3718	tags=32%, list=20%, signal=26%	5579/405753/478/6528/5330/480/113/486/50506/111/3710/90993/493869/109/108/9586/5332/53905/482/196883/476/7253/483/2880
hsa04022	hsa04022	cGMP-PKG signaling pathway	163	0.401345	1.11406	0.245473	0.41038	0.259718	3849	tags=33%, list=21%, signal=26%	150/478/489/5330/4624/4625/23533/5294/6546/480/113/5997/486/5350/111/3710/3779/90993/5592/10398/4879/775/5535/1909/146850/109/4772/10000/108/5593/8654/1258/9586/5332/4776/4208/27345/85366/482/2977/196883/155/4846/4773/476/134/483/778/7408/6547/5138/1910/5139
hsa00604	hsa00604	Glycosphingolipid biosynthesis - ganglio series	15	0.554882	1.18746	0.253652	0.419982	0.265794	3481	tags=33%, list=19%, signal=27%	81849/6489/8705/27090/256435
hsa04915	hsa04915	Estrogen signaling pathway	137	0.406753	1.12067	0.255081	0.419982	0.265794	3494	tags=28%, list=19%, signal=23%	3880/8689/4313/4318/5293/3860/3866/2550/5330/54474/113/111/3710/90993/596/7039/125115/342574/109/25984/3872/10000/108/3868/2353/3306/8687/9586/5443/5332/147183/1839/2100/3861/196883/4846/390792/5580/162605
hsa05418	hsa05418	Fluid shear stress and atherosclerosis	136	0.406806	1.11934	0.255081	0.419982	0.265794	3369	tags=25%, list=19%, signal=21%	3458/2950/4313/658/5880/653361/4318/7124/6347/5293/5602/3553/859/596/3552/4688/10365/5327/7056/10000/1906/2353/7412/5603/3685/3674/3162/4208/1535/857/59341/9181/3383/4846
hsa00100	hsa00100	Steroid biosynthesis	20	-0.409381	-1.19291	0.264423	0.433175	0.274144	2824	tags=55%, list=16%, signal=47%	50814/1718/1056/1717/10682/4047/51478/6307/1595/6309/7108
hsa00562	hsa00562	Inositol phosphate metabolism	73	0.434028	1.1448	0.268577	0.437781	0.277059	3602	tags=22%, list=20%, signal=18%	5293/51477/5330/5294/8821/3635/113026/55586/3707/8395/5332/5305/27124/55613/8898/3631
hsa05218	hsa05218	Melanoma	72	0.431868	1.1393	0.274655	0.445461	0.281919	2509	tags=21%, list=14%, signal=18%	8074/5293/2250/2252/5156/2246/3082/3480/4286/80310/2260/2255/10000/5159/8817
hsa04750	hsa04750	Inflammatory mediator regulation of TRP channels	98	0.417473	1.12626	0.280208	0.452217	0.286195	2722	tags=26%, list=15%, signal=22%	5579/8989/5588/5293/5321/5330/5602/3553/113/4914/5732/40/111/3710/5734/51393/255189/3269/5583/109/108/5603/4803/5332/2150
hsa04977	hsa04977	Vitamin digestion and absorption	23	-0.374674	-1.13359	0.285714	0.457046	0.289251	1924	tags=43%, list=11%, signal=39%	113235/2346/10560/338/25974/949/6573/8884/686/5406
hsa05224	hsa05224	Breast cancer	147	0.399644	1.10306	0.286004	0.457046	0.289251	2927	tags=19%, list=16%, signal=16%	8074/7472/7477/80326/7483/5293/2535/7471/7480/2250/2252/2246/8324/3480/8321/2260/89780/3815/2255/26508/182/10000/2353/4854/8817/7482/3714/7476
hsa04012	hsa04012	ErbB signaling pathway	85	0.420044	1.12538	0.298319	0.474258	0.300144	3200	tags=19%, list=18%, signal=16%	57144/10718/5579/5293/5602/7039/2066/10000/2069/56924/374/8440/6776/1839/685/867
hsa04540	hsa04540	Gap junction	86	0.419624	1.12379	0.299685	0.474258	0.300144	3305	tags=27%, list=18%, signal=22%	5579/1902/10381/5330/5156/113/84617/7846/1813/111/3710/80310/5592/109/108/5593/347688/5159/2697/5332/2915/2977/196883
hsa05213	hsa05213	Endometrial cancer	58	-0.275531	-1.03692	0.304348	0.478326	0.302718	3788	tags=26%, list=21%, signal=21%	51426/1956/5894/2064/6654/208/842/5170/5295/1647/6932/10912/29119/1496/8313
hsa04932	hsa04932	Non-alcoholic fatty liver disease	149	-0.247271	-1.06303	0.30519	0.478326	0.302718	4562	tags=45%, list=25%, signal=34%	4706/4713/1351/4710/10062/4716/54205/9377/6389/4694/1345/4707/4712/6392/6720/1349/1329/4701/1050/126328/6390/1350/4724/5565/4700/4720/1432/4714/170712/374291/208/4697/1347/4731/1337/7384/2081/83737/4718/1340/6391/6945/4719/79602/51094/440567/6256/51422/5295/3643/4698/53632/27089/5563/4695/5313/56901/1339/8660/5465/1571/3570/3667/51085/3953/3630/341947
hsa05219	hsa05219	Bladder cancer	41	0.451095	1.12889	0.311161	0.485352	0.307165	5137	tags=39%, list=28%, signal=28%	4313/4318/7057/3576/4312/1839/1890/4609/595/2261/7157/6714/5925/9252/1612/999
hsa04614	hsa04614	Renin-angiotensin system	23	-0.370686	-1.12152	0.31746	0.492819	0.311891	457	tags=35%, list=3%, signal=34%	2028/116512/183/7064/5972/59272/4311/3817
hsa04921	hsa04921	Oxytocin signaling pathway	152	0.390628	1.08068	0.329626	0.50842	0.321764	3455	tags=28%, list=19%, signal=23%	59285/5579/5321/6261/814/952/5743/5330/23533/5294/781/113/5997/5021/111/3710/10398/255189/3768/775/5535/784/146850/109/4772/108/782/2353/7226/5332/4776/59283/4208/93589/85366/10368/2977/196883/123745/4846/6262/4773
hsa05226	hsa05226	Gastric cancer	147	0.391913	1.08172	0.330629	0.50842	0.321764	1744	tags=15%, list=10%, signal=14%	8074/7472/7477/80326/1015/7483/5293/2535/7471/7480/2250/2252/2246/8324/3082/8321/7040/596/7042/7043/89780/2255
hsa00592	hsa00592	alpha-Linolenic acid metabolism	24	0.484664	1.12982	0.332512	0.508916	0.322078	4170	tags=42%, list=23%, signal=32%	26279/5321/151056/255189/5322/5319/123745/8399/283748/50487
hsa02010	hsa02010	ABC transporters	45	-0.30595	-1.08429	0.34	0.517944	0.327791	1729	tags=33%, list=10%, signal=30%	10058/10350/64240/368/23461/1244/10351/9429/10060/5244/85320/6833/23460/8647/94160
hsa00670	hsa00670	One carbon pool by folate	20	-0.373476	-1.08829	0.360577	0.546735	0.346013	2542	tags=45%, list=14%, signal=39%	1719/10841/100528021/10588/4548/275/6470/10840/4522
hsa05034	hsa05034	Alcoholism	106	0.397296	1.07698	0.366357	0.552572	0.349706	1829	tags=16%, list=10%, signal=15%	94235/4915/814/9734/2793/1813/84254/54331/59345/627/5569/111/2354/90993/136/2784/2906
hsa00564	hsa00564	Glycerophospholipid metabolism	96	0.400672	1.0782	0.367816	0.552572	0.349706	4611	tags=32%, list=25%, signal=24%	26279/196051/122618/5321/129642/1606/162466/151056/9468/255189/254531/5322/9162/139189/150763/56895/5319/123745/79888/160851/5337/5338/8399/8612/283748/1608/50487/2820/23171/8525/8526
hsa00450	hsa00450	Selenocompound metabolism	16	-0.400813	-1.07714	0.371795	0.555374	0.35148	2184	tags=44%, list=12%, signal=39%	9060/4548/118672/22928/51091/883/1491
hsa04919	hsa04919	Thyroid hormone signaling pathway	121	0.39191	1.07012	0.373089	0.555374	0.35148	4162	tags=26%, list=23%, signal=20%	5579/478/5293/489/5330/5214/4624/4625/480/1735/486/5350/6772/113026/10231/6548/10000/4854/3685/5332/482/3091/116931/5213/476/483/4609/595/4853/7157/6714
hsa04270	hsa04270	Vascular smooth muscle contraction	131	0.387105	1.0632	0.380081	0.563211	0.35644	3572	tags=29%, list=20%, signal=23%	26279/5579/5588/5321/5330/5739/4629/113/111/3710/3779/5592/10398/255189/4879/136/775/1909/5583/109/108/1906/94274/10268/553/59/5332/5322/27345/10203/85366/10266/2977/196883/5319/123745/5580/778
hsa04722	hsa04722	Neurotrophin signaling pathway	119	0.390085	1.06375	0.389571	0.574661	0.363686	2597	tags=15%, list=14%, signal=13%	4915/4916/356/5293/814/4804/5602/398/4909/4914/4908/397/627/596/4145/10000/5603/4803
hsa05020	hsa05020	Prion disease	246	0.370078	1.04022	0.4	0.587387	0.37174	3625	tags=19%, list=20%, signal=16%	6352/5880/653361/7124/143471/10381/1536/730/5293/713/6261/714/147700/712/5602/3553/4684/84617/4689/7846/859/3710/90993/3552/775/4688/2906/5535/3569/774/347688/3306/5603/9586/1346/2902/3798/1535/857/2903/1958/6262/5580/5621/778/116444/125965
hsa04970	hsa04970	Salivary secretion	91	0.395217	1.06069	0.406709	0.592923	0.375244	3541	tags=33%, list=19%, signal=27%	55503/5579/478/1755/3783/952/5330/1470/480/113/820/486/111/3710/5592/1473/6548/109/108/5593/6558/5332/482/2977/196883/155/683/476/4025/483
hsa01521	hsa01521	EGFR tyrosine kinase inhibitor resistance	79	0.399432	1.06157	0.407407	0.592923	0.375244	2937	tags=19%, list=16%, signal=16%	5579/5293/558/5156/3082/3480/596/7039/80310/3569/10000/5159/3717/253314/2263
hsa00360	hsa00360	Phenylalanine metabolism	16	-0.386596	-1.03893	0.410256	0.594213	0.37606	3152	tags=62%, list=17%, signal=52%	1644/2805/4129/2806/314/4128/5053/6898/3242/218
hsa00230	hsa00230	Purine metabolism	122	0.38418	1.0484	0.412245	0.594213	0.37606	3514	tags=24%, list=19%, signal=19%	270/5148/5158/5136/10846/113/26289/111/51816/956/272/158067/109/108/84618/8654/55821/5153/3614/5137/5150/953/5152/5141/2977/196883/100/2986/5144
hsa04960	hsa04960	Aldosterone-regulated sodium reabsorption	37	0.422725	1.04794	0.414107	0.594213	0.37606	3643	tags=32%, list=20%, signal=26%	5579/478/5293/480/486/3758/6338/6446/482/476/483/6337
hsa04144	hsa04144	Endocytosis	251	0.367771	1.03369	0.415584	0.594213	0.37606	4606	tags=25%, list=25%, signal=19%	1234/2352/3561/3559/3560/2348/9744/7456/7852/5156/3579/273/3577/11031/859/3480/27128/55040/1759/2350/30845/23096/1601/3306/23111/116984/8395/30846/3798/857/2263/64411/10095/867/9265/50807/116986/5371/3106/26052/3134/80223/5337/79720/3105/858/3133/5338/23396/10109/2261/6714/440073/30011/10096/51652/2869/409/138429/92421/3107/26056/28964
hsa04931	hsa04931	Insulin resistance	106	-0.250836	-1.02666	0.423708	0.603183	0.381737	2443	tags=25%, list=13%, signal=22%	148327/6945/5170/6514/2475/10891/51422/5295/3643/53632/5563/5507/32/8660/5465/90673/5105/5106/6517/3667/2998/10998/28965/51085/57818/3630/5506
hsa05033	hsa05033	Nicotine addiction	40	0.418917	1.04545	0.440045	0.623716	0.394732	3245	tags=30%, list=18%, signal=25%	2568/246213/1139/2558/8973/2906/774/2567/2902/773/2903/200959
hsa00760	hsa00760	Nicotinate and nicotinamide metabolism	35	-0.292889	-1.00339	0.453125	0.639475	0.404705	4756	tags=57%, list=26%, signal=42%	349565/10135/65220/23409/5169/54981/23411/64802/5167/93100/23410/51547/56953/83594/133686/23475/23530/23408/554235/316
hsa00051	hsa00051	Fructose and mannose metabolism	31	-0.31149	-1.00663	0.463768	0.651674	0.412425	2440	tags=39%, list=13%, signal=34%	5372/2762/5210/8789/3795/4351/229/26007/230/6652/3099/5207
hsa05210	hsa05210	Colorectal cancer	86	0.381205	1.0209	0.483701	0.676767	0.428306	2437	tags=15%, list=13%, signal=13%	5880/5293/5602/5366/7040/596/7042/7039/7043/10000/2069/2353/374
hsa05160	hsa05160	Hepatitis C	154	0.366155	1.01401	0.486869	0.677622	0.428847	4652	tags=23%, list=26%, signal=18%	9071/3458/9074/7124/356/5293/3627/6772/9641/51208/91543/1364/5010/4600/5521/10000/9021/4939/3456/5522/4599/4940/7534/7187/7122/4609/595/578/7157/1366/4790/23586/10379/7533/8503/5925
hsa05032	hsa05032	Morphine addiction	91	0.379811	1.01934	0.48847	0.677622	0.428847	3514	tags=30%, list=19%, signal=24%	2568/5579/94235/2550/5136/10846/2793/113/54331/59345/111/2558/2784/774/109/108/5153/5137/2567/5150/773/5141/200959/2791/196883/134/5144
hsa04971	hsa04971	Gastric acid secretion	76	0.374811	0.995695	0.508439	0.696554	0.440828	3541	tags=32%, list=19%, signal=26%	1080/3773/5579/478/5330/480/113/3274/111/3710/3766/3758/6548/109/108/3784/5332/85366/482/7430/196883/6752/476/483
hsa05212	hsa05212	Pancreatic cancer	76	0.375049	0.996328	0.508439	0.696554	0.440828	4652	tags=26%, list=26%, signal=20%	5880/5293/5602/7040/7042/7039/6772/7043/10000/9459/5900/5337/595/5338/578/7157/4790/5899/8503/5925
hsa03013	hsa03013	Nucleocytoplasmic transport	107	-0.229823	-0.941744	0.508527	0.696554	0.440828	7317	tags=50%, list=40%, signal=30%	7175/5411/80145/6613/8021/23279/4116/4686/51194/4928/129401/9775/10527/3842/1434/7514/10073/100101267/10250/9631/23633/10284/65110/7919/55746/84305/728343/23534/79902/79711/11260/6396/9670/56001/2733/8086/51068/57510/3836/55161/7341/55705/9883/22794/55916/59343/51808/9972/1917/25909/91181/392517/387082
hsa04742	hsa04742	Taste transduction	85	0.374152	1.00243	0.516807	0.704933	0.446131	4148	tags=33%, list=23%, signal=26%	10021/2550/5330/5136/255022/40/3710/2558/775/2784/5153/6338/5137/8645/5332/6328/773/2914/196883/5028/170572/6337/259292/83756/54429/3355/259293/259294
hsa04911	hsa04911	Insulin secretion	86	0.371213	0.99414	0.526814	0.71324	0.451389	3572	tags=33%, list=20%, signal=26%	139760/5579/478/3783/5330/480/113/486/111/3710/3779/90993/6616/775/27445/109/108/9586/5332/27345/2740/2864/482/196883/6262/476/483/778
hsa04150	hsa04150	mTOR signaling pathway	154	0.358756	0.993516	0.527273	0.71324	0.451389	2927	tags=13%, list=16%, signal=11%	7472/7477/80326/5579/7124/7483/5293/2535/7471/7480/8324/3480/8321/89780/10000/7482/525/253314/6446/7476
hsa04330	hsa04330	Notch signaling pathway	58	0.37635	0.968333	0.540659	0.727254	0.460258	4086	tags=28%, list=22%, signal=21%	171558/1488/26508/182/84441/4242/4854/3955/196403/3714/7091/9253/10683/6868/4853/83464
hsa04726	hsa04726	Serotonergic synapse	112	0.359731	0.978755	0.542094	0.727254	0.460258	2037	tags=17%, list=11%, signal=15%	5579/94235/240/5321/3363/3751/5743/5330/2793/54331/59345/111/3710/5742/255189/775/2784/774/242
hsa05225	hsa05225	Hepatocellular carcinoma	165	0.354266	0.983706	0.548387	0.732681	0.463692	1670	tags=12%, list=9%, signal=11%	7472/7477/80326/5579/2950/7483/5293/2535/7471/7480/8324/3082/3480/8321/7040/7042/7039/7043/89780
hsa05215	hsa05215	Prostate cancer	97	0.363238	0.979567	0.552083	0.734609	0.464912	3324	tags=21%, list=18%, signal=17%	2950/4318/5293/6692/5156/3480/90993/596/7039/80310/2260/5327/5328/10000/5159/9586/2263/4314/2078/3645
hsa05110	hsa05110	Vibrio cholerae infection	50	0.375822	0.95904	0.560922	0.741544	0.469301	2842	tags=12%, list=16%, signal=10%	1080/50617/109/6558/3784/525
hsa04713	hsa04713	Circadian entrainment	95	0.361884	0.97258	0.561845	0.741544	0.469301	3409	tags=27%, list=19%, signal=22%	5579/94235/6261/5330/2793/113/54331/59345/111/3710/5592/8913/775/2784/2906/109/108/5593/2353/5332/2902/2903/2977/2791/196883/6262
hsa04710	hsa04710	Circadian rhythm	30	0.389818	0.943075	0.571596	0.751372	0.475521	358	tags=7%, list=2%, signal=7%	6096/79365
hsa04964	hsa04964	Proximal tubule bicarbonate reclamation	23	0.400863	0.928796	0.581796	0.761709	0.482063	3541	tags=39%, list=19%, signal=32%	478/358/480/486/6550/482/2744/476/483
hsa04066	hsa04066	HIF-1 signaling pathway	109	0.350938	0.953941	0.590535	0.770058	0.487347	3560	tags=23%, list=20%, signal=19%	3458/5579/1536/5293/3101/5214/5209/3480/596/7076/3945/7010/3569/10000/1906/3162/253314/2026/3098/3091/80201/4846/5213/7099/284
hsa04936	hsa04936	Alcoholic liver disease	139	0.348444	0.960569	0.594924	0.77269	0.489013	2773	tags=15%, list=15%, signal=13%	79966/3593/7124/356/713/2919/714/712/5602/3553/2921/719/9641/9370/3576/3569/10000/728/5603/3592/3456
hsa04934	hsa04934	Cushing syndrome	155	0.3471	0.961908	0.603431	0.780629	0.494037	2709	tags=17%, list=15%, signal=14%	1394/7472/7477/80326/7483/2535/7471/57552/7480/5330/8324/113/8321/111/3710/90993/89780/8913/775/109/108/23746/9586/5443/5332/7482
hsa04912	hsa04912	GnRH signaling pathway	93	0.352631	0.945454	0.613039	0.789924	0.499919	4207	tags=30%, list=23%, signal=23%	5579/4313/5321/5330/5602/113/4323/111/3710/255189/775/109/108/3972/5603/5332/1839/196883/123745/1958/5580/778/5337/5338/283748/5600/6714/4214
hsa05415	hsa05415	Diabetic cardiomyopathy	177	0.344294	0.960213	0.616232	0.790913	0.500545	1793	tags=12%, list=10%, signal=11%	5579/4313/1281/7137/5880/9945/653361/4318/1277/1536/1278/5293/489/5330/5602/4689/5350/7040/7042/7043/4688
hsa04929	hsa04929	GnRH secretion	64	0.354162	0.927531	0.624197	0.797993	0.505026	2645	tags=22%, list=15%, signal=19%	5579/5293/3783/2550/5330/3710/6696/8913/775/10000/7223/3972/84634/5332
hsa04962	hsa04962	Vasopressin-regulated water reabsorption	44	0.363311	0.914754	0.630168	0.802308	0.507757	3196	tags=16%, list=18%, signal=13%	398/397/90993/109/9586/79659/359
hsa04070	hsa04070	Phosphatidylinositol signaling system	94	0.346925	0.930635	0.632632	0.802308	0.507757	4838	tags=30%, list=27%, signal=22%	5579/5293/5330/8821/1606/3710/3635/113026/3707/8395/5332/5305/9162/139189/55613/8898/3631/160851/23396/1608/8871/8525/3708/5582/8526/8503/5331/22876
hsa05168	hsa05168	Herpes simplex virus 1 infection	488	0.340961	0.970403	0.638362	0.802308	0.507757	4694	tags=19%, list=26%, signal=15%	3458/6352/3111/3117/3119/5199/56000/4049/3593/7124/356/6347/3123/3115/5293/3113/3118/5452/3122/3127/3109/6850/3112/3553/344787/972/29992/3108/596/64170/6772/346171/9641/330/3569/90649/6890/80032/10000/9021/54753/7712/4939/7710/7188/3717/7097/3592/3456/388559/80264/6891/90594/567/140612/5371/3106/57232/10308/4940/3134/84671/284307/7187/3105/81931/170959/3133/3460/94039/55786/684/578/148206/7157/57…
hsa04930	hsa04930	Type II diabetes mellitus	46	0.35906	0.906777	0.638581	0.802308	0.507757	3482	tags=33%, list=19%, signal=26%	7124/5293/3101/5602/5315/9370/8913/775/774/9021/773/3098/8651/80201/5580
hsa04728	hsa04728	Dopaminergic synapse	132	0.341343	0.93736	0.639878	0.802308	0.507757	3114	tags=20%, list=17%, signal=16%	5579/94235/5330/5602/2793/1813/54331/59345/111/3710/90993/50632/775/2784/774/5521/10000/2353/5523/5603/9586/5332/3798/773/2903/5522
hsa00430	hsa00430	Taurine and hypotaurine metabolism	11	0.431951	0.871189	0.644231	0.804671	0.509253	2339	tags=27%, list=13%, signal=24%	124975/2687/2678
hsa04924	hsa04924	Renin secretion	67	0.343987	0.905027	0.656716	0.817136	0.517141	4240	tags=36%, list=23%, signal=28%	5330/5136/358/5732/111/3710/5734/775/5535/1909/1906/5593/5153/5137/5332/1636/2977/155/134/778/5139/1907/3759/4881
hsa04136	hsa04136	Autophagy - other	32	-0.277499	-0.898261	0.676923	0.839076	0.531026	7183	tags=47%, list=39%, signal=28%	9776/84938/5515/64223/115201/23130/26100/55062/79065/30849/83734/9140/57521/23710/2475
hsa04727	hsa04727	GABAergic synapse	89	0.333025	0.891165	0.688421	0.850096	0.538001	3375	tags=27%, list=19%, signal=22%	2568/5579/94235/2550/2793/113/54331/59345/111/2558/775/2784/774/109/92745/108/2567/5334/773/200959/2744/2791/196883/81539
hsa04913	hsa04913	Ovarian steroidogenesis	51	0.342439	0.875049	0.693743	0.850714	0.538392	2431	tags=25%, list=13%, signal=22%	240/5321/5743/113/3480/111/255189/654/1588/109/108/2492/3972
hsa01522	hsa01522	Endocrine resistance	95	0.333398	0.896024	0.696017	0.850714	0.538392	4162	tags=26%, list=23%, signal=20%	4313/4318/5293/5602/113/3480/111/596/182/109/10000/108/2353/4854/5603/3714/1839/2100/196883/10683/595/4853/7157/5600/6714
hsa00500	hsa00500	Starch and sucrose metabolism	34	-0.264711	-0.885693	0.698413	0.850714	0.538392	704	tags=47%, list=4%, signal=45%	8908/2548/5169/2595/5836/7360/5167/2632/5236/178/2998/11181/280/57818/3099/2645
hsa04917	hsa04917	Prolactin signaling pathway	70	0.334878	0.881907	0.69936	0.850714	0.538392	3100	tags=23%, list=17%, signal=19%	5293/5602/894/6772/5617/10000/9021/2353/8792/3972/3717/5603/3659/6776/8651/2100
hsa03050	hsa03050	Proteasome	46	0.340479	0.85985	0.706208	0.855851	0.541643	485	tags=4%, list=3%, signal=4%	3458/143471
hsa04723	hsa04723	Retrograde endocannabinoid signaling	140	0.326565	0.900321	0.71501	0.863309	0.546363	3305	tags=19%, list=18%, signal=16%	2568/5579/94235/246213/5743/5330/5602/2793/113/54331/59345/111/3710/2558/775/2784/774/109/108/5603/2567/5332/2915/773/200959/2791/196883
hsa03440	hsa03440	Homologous recombination	41	-0.25281	-0.893617	0.730435	0.876973	0.55501	13605	tags=66%, list=75%, signal=17%	80198/6118/5890/7517/8940/10714/675/672/5893/6742/11073/7516/29086/79184/84142/25788/7979/146956/10111/79728/57804/7156/5889/5425/6119/50511/83990
hsa05216	hsa05216	Thyroid cancer	37	-0.254796	-0.881862	0.731707	0.876973	0.55501	1906	tags=16%, list=10%, signal=15%	6257/6256/1647/6932/10912/6258
hsa01040	hsa01040	Biosynthesis of unsaturated fatty acids	27	0.345652	0.817093	0.737095	0.880194	0.557049	1834	tags=19%, list=10%, signal=17%	79966/401494/6785/79993/9200
hsa04972	hsa04972	Pancreatic secretion	101	0.318601	0.860471	0.747664	0.888437	0.562265	3541	tags=31%, list=19%, signal=25%	1080/26279/5579/6344/478/952/489/5330/480/113/486/111/3710/6548/109/6343/108/6558/5874/3784/1506/5332/5322/482/1359/196883/5319/6262/683/476/483
hsa04923	hsa04923	Regulation of lipolysis in adipocytes	54	0.327884	0.838237	0.749448	0.888437	0.562265	3511	tags=30%, list=19%, signal=24%	5293/5743/113/111/5592/5742/5733/109/10000/108/5593/4886/196883/155/7253/134
hsa04966	hsa04966	Collecting duct acid secretion	27	0.337102	0.79688	0.752701	0.88906	0.56266	5381	tags=33%, list=30%, signal=24%	1188/6521/50617/525/495/245972/526/10312/760
hsa04927	hsa04927	Cortisol synthesis and secretion	65	0.314296	0.82378	0.776584	0.91247	0.577475	2645	tags=22%, list=15%, signal=18%	57552/5330/113/190/111/3710/90993/8913/775/109/108/9586/5443/5332
hsa04935	hsa04935	Growth hormone synthesis, secretion and action	119	0.31058	0.846943	0.778119	0.91247	0.577475	3572	tags=24%, list=20%, signal=19%	5579/6753/5293/5330/5602/113/111/3710/90993/6772/775/109/10000/108/9021/2353/3717/5603/9586/5332/6776/51738/3726/8651/196883/3486/6752/778
hsa00052	hsa00052	Galactose metabolism	30	0.324968	0.786185	0.788732	0.921601	0.583254	1218	tags=13%, list=7%, signal=12%	3101/5214/93432/6476
hsa04068	hsa04068	FoxO signaling pathway	128	0.312573	0.855862	0.792857	0.92302	0.584152	2558	tags=14%, list=14%, signal=12%	3575/8698/356/5293/3586/5602/894/3480/7040/7042/7043/10365/9454/2290/3569/10000/5603/1263
hsa05100	hsa05100	Bacterial invasion of epithelial cells	69	0.308115	0.811746	0.800427	0.92302	0.584152	5806	tags=43%, list=32%, signal=30%	5293/3059/859/1759/857/10095/867/7414/26052/858/10109/391/6714/10096/79767/60/8503/79658/3688/71/3678/999/8936/10097/10094/10163/5879/10093/2017/9564
hsa04976	hsa04976	Bile secretion	89	0.305471	0.817433	0.804211	0.92302	0.584152	2092	tags=19%, list=11%, signal=17%	1080/6523/6344/478/57552/358/480/54575/113/486/111/54576/6555/6548/109/6343/108
hsa04218	hsa04218	Cellular senescence	156	0.308147	0.853929	0.804435	0.92302	0.584152	4652	tags=24%, list=26%, signal=18%	5293/3805/894/7040/3710/7042/3552/7043/5535/3576/3569/8900/4772/2113/10000/5603/4776/59341/83593/3486/4773/3106/3134/3105/3133/6237/4609/595/896/1875/7157/824/5600/4790/3708/3107/8503/5925
hsa00591	hsa00591	Linoleic acid metabolism	28	0.324755	0.77216	0.806683	0.92302	0.584152	4170	tags=36%, list=23%, signal=28%	26279/5321/151056/255189/5322/5319/123745/8399/283748/50487
hsa05022	hsa05022	Pathways of neurodegeneration - multiple diseases	445	0.319562	0.909459	0.809191	0.92302	0.584152	2927	tags=14%, list=16%, signal=12%	7472/7477/80326/5579/7124/356/143471/7483/10381/1536/6261/2535/7471/6622/7480/7345/147700/489/5743/5330/5602/1139/3553/440738/4747/7222/8324/84617/9627/7846/8321/627/3710/116442/493869/596/146754/3552/89780/775/2906/27123/5535/3569/774/27019/1435/347688/56171/5630/5603/64446/1346/5332/4744/7482/1770/2902/3798/2915/7476
hsa04142	hsa04142	Lysosome	132	0.306924	0.84284	0.809766	0.92302	0.584152	5321	tags=29%, list=29%, signal=21%	1510/1521/7805/1513/50617/27074/1075/1520/8905/135112/54/58511/768239/968/23553/427/1511/8120/5641/5538/10053/8906/130340/245972/3423/10577/10947/4125/6556/55353/3988/23659/10312/8692/2717/5660/4074/23457
hsa04520	hsa04520	Adherens junction	71	0.302346	0.796453	0.815761	0.926614	0.586427	5585	tags=32%, list=31%, signal=23%	5880/7454/3480/6615/2260/8826/81607/7414/5787/5777/2534/6714/5797/60/87/51176/71/999/7048/8936/5595/10163/5879
hsa01524	hsa01524	Platinum drug resistance	71	0.298626	0.786654	0.828541	0.937862	0.593545	2090	tags=10%, list=11%, signal=9%	2950/356/5293/5366/596/330/10000
hsa04216	hsa04216	Ferroptosis	41	-0.23512	-0.831089	0.834783	0.938289	0.593816	2967	tags=27%, list=16%, signal=23%	2879/246/1356/55240/94033/2180/64116/7018/2729/51703/23305
hsa05030	hsa05030	Cocaine addiction	49	0.29819	0.75576	0.836485	0.938289	0.593816	3655	tags=22%, list=20%, signal=18%	1813/627/111/2354/90993/2906/9586/2902/2903/116444/1742
hsa05220	hsa05220	Chronic myeloid leukemia	76	0.290837	0.772616	0.837553	0.938289	0.593816	4652	tags=22%, list=26%, signal=17%	5293/7040/7042/7043/1488/10000/2122/6776/861/867/4609/595/578/7157/4790/8503/5925
hsa05223	hsa05223	Non-small cell lung cancer	72	0.287674	0.758909	0.853659	0.951137	0.601946	2902	tags=12%, list=16%, signal=11%	5579/3718/5293/3082/7039/10000/5915/6776/3798
hsa05031	hsa05031	Amphetamine addiction	69	0.289887	0.763725	0.854856	0.951137	0.601946	3618	tags=20%, list=20%, signal=16%	5579/814/111/2354/90993/775/2906/5535/2353/9586/2902/2903/23237/116444
hsa00520	hsa00520	Amino sugar and nucleotide sugar metabolism	47	0.287173	0.726449	0.858732	0.952199	0.602619	3723	tags=19%, list=20%, signal=15%	1118/9945/3101/5973/27159/3098/80201/91373/55577
hsa05017	hsa05017	Spinocerebellar ataxia	141	0.29407	0.811081	0.862209	0.952814	0.603008	3047	tags=11%, list=17%, signal=9%	5579/143471/5293/6261/489/5330/5602/7222/3710/2906/10000/5332/2902/773/2903
hsa03450	hsa03450	Non-homologous end-joining	13	0.326384	0.679281	0.870748	0.959	0.606923	1830	tags=8%, list=10%, signal=7%	1791
hsa04720	hsa04720	Long-term potentiation	67	0.275025	0.72359	0.882729	0.968922	0.613202	3047	tags=16%, list=17%, signal=14%	5579/814/5330/3710/775/2906/5535/5332/2902/2915/2903
hsa04744	hsa04744	Phototransduction	28	0.28182	0.670073	0.908115	0.990826	0.627064	892	tags=11%, list=5%, signal=10%	5957/5148/5158
hsa00062	hsa00062	Fatty acid elongation	27	0.284033	0.671431	0.908764	0.990826	0.627064	1834	tags=15%, list=10%, signal=13%	401494/6785/79993/9200
hsa05214	hsa05214	Glioma	75	0.252801	0.670316	0.922996	1	0.632871	2420	tags=11%, list=13%, signal=9%	5579/5293/814/5156/3480/7039/10000/5159
hsa00730	hsa00730	Thiamine metabolism	14	0.298763	0.632316	0.924101	1	0.632871	1972	tags=14%, list=11%, signal=13%	26289/158067
hsa03022	hsa03022	Basal transcription factors	44	-0.210829	-0.745059	0.934579	1	0.632871	8191	tags=61%, list=45%, signal=34%	2959/1022/6874/2962/404672/4331/8148/2957/6884/6883/6872/27097/2960/6881/6877/902/129685/6879/51616/2068/6880/6882/2969/10629/9569/2968/138474
hsa04211	hsa04211	Longevity regulating pathway	89	0.248584	0.665205	0.944211	1	0.632871	2092	tags=11%, list=11%, signal=10%	5293/814/113/3480/111/90993/9370/109/10000/108
hsa04914	hsa04914	Progesterone-mediated oocyte maturation	98	0.246391	0.664714	0.945833	1	0.632871	2685	tags=12%, list=15%, signal=10%	5293/5602/64506/113/3480/111/8900/109/10000/108/5603/6793
hsa00513	hsa00513	Various types of N-glycan biosynthesis	38	0.250803	0.623251	0.94653	1	0.632871	2652	tags=11%, list=15%, signal=9%	283358/338707/2530/64377
hsa00531	hsa00531	Glycosaminoglycan degradation	19	0.255672	0.574628	0.950633	1	0.632871	4306	tags=21%, list=24%, signal=16%	10855/23553/60495/3423
hsa00480	hsa00480	Glutathione metabolism	55	0.248331	0.635305	0.951435	1	0.632871	2952	tags=13%, list=16%, signal=11%	2950/124975/2687/493869/2678/27306/2539
hsa04152	hsa04152	AMPK signaling pathway	119	0.24635	0.671791	0.951943	1	0.632871	2547	tags=11%, list=14%, signal=9%	1080/79966/5293/5214/5209/3480/90993/9370/8900/5521/10000/5523/9586
hsa04115	hsa04115	p53 signaling pathway	72	0.242546	0.639856	0.95334	1	0.632871	1554	tags=7%, list=9%, signal=6%	5366/7057/894/596/575
hsa05010	hsa05010	Alzheimer disease	355	0.284704	0.805015	0.954	1	0.632871	2224	tags=10%, list=12%, signal=9%	7472/7477/80326/7124/143471/7483/10381/1536/5293/29986/2535/7471/6622/7480/147700/489/5743/5330/5602/1139/3553/8324/84617/7846/8321/3710/3552/89780/775/2906/27123/5535/3569/10000/1435/347688
hsa04137	hsa04137	Mitophagy - animal	72	0.238478	0.629125	0.956522	1	0.632871	1491	tags=6%, list=8%, signal=5%	5602/440738/4286/338382
hsa00510	hsa00510	N-Glycan biosynthesis	50	0.234216	0.597683	0.967069	1	0.632871	2342	tags=8%, list=13%, signal=7%	84620/2530/4248/146664
hsa00515	hsa00515	Mannose type O-glycan biosynthesis	21	0.248366	0.564787	0.967172	1	0.632871	3504	tags=14%, list=19%, signal=12%	2526/146664/9486
hsa01250	hsa01250	Biosynthesis of nucleotide sugars	35	0.232615	0.57271	0.969108	1	0.632871	3723	tags=20%, list=20%, signal=16%	9945/3101/55586/3098/80201/91373/55577
hsa04140	hsa04140	Autophagy - animal	140	0.232315	0.640479	0.976673	1	0.632871	1491	tags=6%, list=8%, signal=5%	5588/5293/5602/440738/3480/116442/596/338382
hsa03015	hsa03015	mRNA surveillance pathway	97	0.216618	0.584168	0.986458	1	0.632871	2487	tags=5%, list=14%, signal=4%	56000/140886/390748/5521/5523
hsa00240	hsa00240	Pyrimidine metabolism	58	-0.187482	-0.705562	0.98913	1	0.632871	5399	tags=38%, list=30%, signal=27%	6240/4831/654364/4832/7083/1723/1503/377841/5169/54963/7084/4830/115024/5167/1854/56953/957/1807/8623/51733/978/151531
hsa00600	hsa00600	Sphingolipid metabolism	49	0.198707	0.503622	0.993326	1	0.632871	5236	tags=31%, list=29%, signal=22%	130367/8877/55512/768239/10715/9514/427/123099/8612/7357/9517/55331/2717/91012/5660
hsa04130	hsa04130	SNARE interactions in vesicular transport	33	0.199633	0.489191	0.994279	1	0.632871	5687	tags=30%, list=31%, signal=21%	8676/6809/415117/6804/8417/10652/8673/10228/53407/10791
hsa03018	hsa03018	RNA degradation	76	0.185593	0.493033	0.996835	1	0.632871	3578	tags=9%, list=20%, signal=7%	5214/140886/154197/2026/694/5213/7832
hsa05014	hsa05014	Amyotrophic lateral sclerosis	335	0.211956	0.598363	0.998999	1	0.632871	2762	tags=9%, list=15%, signal=8%	10718/56000/7124/143471/10381/147700/440738/4747/84617/7846/3710/116442/493869/596/2066/146754/2906/5535/27019/347688/834/56171/5630/5603/64446/94026/1346/4744/1770/2902
hsa03008	hsa03008	Ribosome biogenesis in eukaryotes	77	-0.163395	-0.643819	1	1	0.632871	6994	tags=40%, list=38%, signal=25%	92856/10557/134430/7514/4931/51096/2091/1459/29889/728343/9724/345630/84135/3692/55781/56001/51068/10199/102157402/10607/23195/51367/138716/55916/1460/55272/55651/51119/10171/81691/10799
hsa04110	hsa04110	Cell cycle	126	0.155713	0.424545	1	1	0.632871	6422	tags=30%, list=35%, signal=20%	894/7040/7042/7043/8900/7534/10744/4609/595/896/1875/7157/1032/7533/994/5925/8317/9133/8556/1874/472/699/991/3066/2810/1019/5347/25/4173/7027/7529/5591/701/8318/7272/10971/4998/10926
hsa04120	hsa04120	Ubiquitin mediated proteolysis	140	-0.123935	-0.528757	1	1	0.632871	7514	tags=45%, list=41%, signal=27%	8452/6500/6923/118424/8916/9040/25847/331/57154/8945/7328/8924/22888/11059/8451/6477/55070/7189/89910/27339/8454/6502/246184/3093/51343/7327/7316/997/25906/8554/7337/1642/55585/119504/26091/23624/7320/7314/23295/8697/29882/9817/5071/9354/1161/4591/4193/63893/10273/9690/26272/51619/51529/8925/10277/83737/4734/23327/84447/378884/26232/134111/9886
hsa04740	hsa04740	Olfactory transduction	358	0.190165	0.538032	1	1	0.632871	3212	tags=8%, list=18%, signal=6%	7932/26659/79290/26716/5136/6546/219960/26531/5997/5592/123041/343171/81285/26664/109/402135/5593/390072/5153/1258/5137/143503/284521/138881/81696/219432/79473
hsa05016	hsa05016	Huntington disease	280	0.191486	0.538631	1	1	0.632871	2929	tags=9%, list=16%, signal=8%	143471/10381/147700/5330/5602/84617/7846/6875/627/90993/493869/146754/3766/774/27019/347688/56171/64446/9586/1346/5332/1770/2902/3798/2915/6507

[truncated: 3 more sheets: Table S13, Table S14, Table S15]
